# Supplementary material for: In Vivo Effects of Histone H3 Depletion on Nucleosome Occupancy and Position in Saccharomyces cerevisiae
Source: PLoS Genet. 2012 Jun 21;8(6):e1002771. doi: 10.1371/journal.pgen.1002771 (PMC3380831; doi:10.1371/journal.pgen.1002771)
Supplement: Table S1 — Enrichment of histone modifications and chromatin associated proteins by nucleosome class. (XLS) [file pgen.1002771.s013.xls]

## Sheet: Supplemental_table_for_Fig3
	Name (Resolution of source data)	PositionUnchanged.zscore	PositionAltered.zscore	OccupancyReduced.zscore	OccupancyUnchanged.zscore	OccupancyRetained.zscore		PositionUnchanged.pvalue	PositionAltered.pvalue	OccupancyReduced.pvalue	OccupancyUnchanged.pvalue	OccupancyRetained.pvalue		PositionUnchanged.log.pvalue	PositionAltered.log.pvalue	OccupancyReduced.log.pvalue	OccupancyUnchanged.log.pvalue	OccupancyRetained.log.pvalue		PositionUnchanged.directional.log.pvalue	PositionAltered.directional.log.pvalue	OccupancyReduced.directional.log.pvalue	OccupancyUnchanged.directional.log.pvalue	OccupancyRetained.directional.log.pvalue
Annotation	Non-promoter	0.34	-5.06	-2.5	4.07	0.31		0.733857	4.19256e-07	0.0124193	4.70131e-05	0.756561		-0.134389	-6.37752	-1.9059	-4.32778	-0.121156		0.134389	-6.37752	-1.9059	4.32778	0.121156
	Uni-directional promoter	-0.56	-7.26	2.71	8.22	-5.1		0.575479	3.87024e-13	0.00672832	2.22045e-16	3.39653e-07		-0.23997	-12.4123	-2.17209	-15.6536	-6.46896		-0.23997	-12.4123	2.17209	15.6536	-6.46896
	TATA promoter	-2.12	-2.32	11.51	-0.12	-3.29		0.034006	0.0203409	1.1748e-30	0.904483	0.00100187		-1.46844	-1.69163	-29.93	-0.0435995	-2.99919		-1.46844	-1.69163	29.93	-0.0435995	-2.99919
	Bi-directional promoter	-0.89	-3.8	12.15	0.64	-4.65		0.373466	0.000144696	5.7365e-34	0.522173	3.31935e-06		-0.427749	-3.83954	-33.2414	-0.282186	-5.47895		-0.427749	-3.83954	33.2414	0.282186	-5.47895
	TATA-less promoter	-8.62	-3	16.58	4.26	-10.49		6.6954e-18	0.0026998	9.72288e-62	2.04427e-05	9.60284e-26		-17.1742	-2.56867	-61.0122	-4.68946	-25.0176		-17.1742	-2.56867	61.0122	4.68946	-25.0176
	Centromere	-0.57	-0.69	-0.45	4.08	-0.62		0.568678	0.490194	0.65271	4.50357e-05	0.535258		-0.245134	-0.309632	-0.185279	-4.34644	-0.271437		-0.245134	-0.309632	-0.185279	4.34644	-0.271437
	Gene	1.05	11.61	-8.07	-8.28	6.97		0.293718	3.6662e-31	6.66134e-16	2.22045e-16	3.16946e-12		-0.532069	-30.4358	-15.1764	-15.6536	-11.499		0.532069	30.4358	-15.1764	-15.6536	11.499
Histone Modifications	H2A.zK14ac (1kb)	7.76153	-10.1475	-13.5948	10.8432	1.98597		8.39e-15	3.4e-24	4.3e-42	2.15e-27	0.0470371		-14.0762	-23.4685	-41.3665	-26.6679	-1.32756		14.0762	-23.4685	-41.3665	26.6679	1.32756
	H4K12ac (1kb)	-3.66131	2.90196	7.56272	-3.70343	0.660553		0.000250927	0.0037084	3.95e-14	0.000212701	0.508899		-3.60045	-2.43081	-13.4037	-3.67223	-0.293368		-3.60045	2.43081	13.4037	-3.67223	0.293368
	H3K27ac (1kb)	-0.799076	0.343133	3.24795	-1.83996	0.539114		0.424246	0.731498	0.00116242	0.0657737	0.589808		-0.372382	-0.135787	-2.93464	-1.18195	-0.229289		-0.372382	0.135787	2.93464	-1.18195	0.229289
	H3K4me1 (65bp)	-0.864491	0.791581	1.30215	-0.405111	0.423071		0.387318	0.428605	0.192866	0.685396	0.672243		-0.411932	-0.367943	-0.714744	-0.164059	-0.172473		-0.411932	0.367943	0.714744	-0.164059	0.172473
	H3K79me3 (65bp)	-0.630041	0.0141075	0.922958	-0.475948	0.143156		0.528667	0.988744	0.356029	0.634112	0.886167		-0.276817	-0.00491603	-0.448514	-0.197834	-0.0524843		-0.276817	0.00491603	0.448514	-0.197834	0.0524843
	H3R2me2a (65bp)	-0.571488	2.25373	1.28705	-1.34613	0.0888719		0.567669	0.0242133	0.198075	0.178261	0.929184		-0.245905	-1.61595	-0.70317	-0.748943	-0.0318984		-0.245905	1.61595	0.70317	-0.748943	0.0318984
	H3K56ac (1kb)	-0.151071	-2.96623	5.46512	-0.131978	-0.0289124		0.87992	0.00301476	4.63e-08	0.895002	0.976934		-0.0555568	-2.52075	-7.3348	-0.0481761	-0.0101346		-0.0555568	-2.52075	7.3348	-0.0481761	-0.0101346
	H3R2me1 (65bp)	0.277967	-0.277394	2.12602	-0.378255	-0.0700958		0.781038	0.781477	0.0335015	0.705241	0.944117		-0.107328	-0.107084	-1.47494	-0.151662	-0.024974		0.107328	-0.107084	1.47494	-0.151662	-0.024974
	H3K36me3 (65bp)	-1.13172	1.07626	2.29501	-1.96904	-0.139601		0.257751	0.281811	0.0217328	0.0489486	0.888975		-0.5888	-0.550043	-1.66288	-1.31026	-0.0511102		-0.5888	0.550043	1.66288	-1.31026	-0.0511102
	H4K8ac (1kb)	-4.13837	3.79891	8.01197	-4.88939	-0.183005		3.5e-05	0.000145332	1.13e-15	1.01e-06	0.854794		-4.4562	-3.83764	-14.9474	-5.99505	-0.0681383		-4.4562	3.83764	14.9474	-5.99505	-0.0681383
	H3K18ac (1kb)	-1.31222	0.204991	2.58749	-0.657193	-0.278103		0.189446	0.837579	0.00966779	0.511057	0.780933		-0.722514	-0.0769742	-2.01467	-0.291531	-0.107386		-0.722514	0.0769742	2.01467	-0.291531	-0.107386
	H2AK7ac (1kb)	-3.08964	2.43679	7.05116	-3.00265	-0.407337		0.00200402	0.0148183	1.77e-12	0.00267636	0.683761		-2.6981	-1.8292	-11.751	-2.57246	-0.165096		-2.6981	1.8292	11.751	-2.57246	-0.165096
	H3K36me2 (1kb)	9.11127	-5.88449	-14.9108	11.286	-0.462469		8.14e-20	3.99e-09	2.81e-50	1.54e-29	0.643745		-19.0893	-8.39871	-49.552	-28.8128	-0.191286		19.0893	-8.39871	-49.552	28.8128	-0.191286
	H3K14ac (1kb)	-3.59006	3.56274	7.47868	-4.98059	-0.536203		0.000330604	0.000366998	7.51e-14	6.34e-07	0.591819		-3.48069	-3.43534	-13.1245	-6.19798	-0.227811		-3.48069	3.43534	13.1245	-6.19798	-0.227811
	H4K16ac (1kb)	-1.10157	1.28348	2.72077	-2.99669	-0.771917		0.27065	0.199325	0.0065131	0.00272924	0.440164		-0.567593	-0.700438	-2.18621	-2.56396	-0.356386		-0.567593	0.700438	2.18621	-2.56396	-0.356386
	H3K23ac (1kb)	-2.17069	2.22689	4.76655	-4.16601	-0.944604		0.0299542	0.0259544	1.87e-06	3.1e-05	0.344861		-1.52354	-1.58579	-5.72722	-4.50867	-0.462356		-1.52354	1.58579	5.72722	-4.50867	-0.462356
	H3K4me2 (65bp)	-0.0244021	-2.06128	-0.0488072	1.65288	-1.01482		0.980532	0.0392767	0.961073	0.0983556	0.310192		-0.00853829	-1.40587	-0.0172437	-1.0072	-0.508369		-0.00853829	-1.40587	-0.0172437	1.0072	-0.508369
	H3K4me3 (65bp)	0.508241	-1.92666	-0.547881	1.25416	-1.05217		0.611285	0.0540226	0.583774	0.209782	0.29272		-0.213757	-1.26742	-0.233755	-0.678231	-0.533548		0.213757	-1.26742	-0.233755	0.678231	-0.533548
	H3K9ac (1kb)	-0.0824686	-1.17777	1.84812	-0.00502065	-1.16308		0.934274	0.238887	0.0645844	0.995994	0.244798		-0.0295257	-0.621807	-1.18987	-0.00174323	-0.611193		-0.0295257	-0.621807	1.18987	-0.00174323	-0.611193
	H2BK11ac (1kb)	-3.4312	2.92193	5.93774	-4.37397	-1.91944		0.000600927	0.00347874	2.89e-09	1.22e-05	0.0549292		-3.22118	-2.45858	-8.53912	-4.91362	-1.2602		-3.22118	2.45858	8.53912	-4.91362	-1.2602
	H3K4me2 (1kb)	-3.24897	3.65956	5.98581	-5.85364	-2.22842		0.00115824	0.000252644	2.15e-09	4.81e-09	0.0258523		-2.9362	-3.59749	-8.66693	-8.31792	-1.5875		-2.9362	3.59749	8.66693	-8.31792	-1.5875
	H2BK16ac (1kb)	-4.43001	3.49302	5.58626	-4.5504	-2.25143		9.42e-06	0.000477584	2.32e-08	5.35e-06	0.0243581		-5.02582	-3.32095	-7.63449	-5.2713	-1.61336		-5.02582	3.32095	7.63449	-5.2713	-1.61336
	H3NTerm ac (1kb)	-1.83755	1.54984	6.81625	-5.75595	-2.42011		0.0661295	0.12118	9.34e-12	8.62e-09	0.0155156		-1.1796	-0.916568	-11.0294	-8.06471	-1.80923		-1.1796	0.916568	11.0294	-8.06471	-1.80923
	H4Nterm ac (1kb)	-5.69961	6.41682	13.8159	-10.9061	-3.34173		1.2e-08	1.39e-10	2.04e-43	1.08e-27	0.000832576		-7.92052	-9.85652	-42.6896	-26.9673	-3.07958		-7.92052	9.85652	42.6896	-26.9673	-3.07958
	H3K36ac (1kb)	-9.13913	8.44726	18.7148	-14.4726	-4.43074		6.3e-20	2.98e-17	3.75e-78	1.81e-47	9.39e-06		-19.201	-16.5255	-77.4261	-46.7433	-5.02729		-19.201	16.5255	77.4261	-46.7433	-5.02729
Nucleosome Occupancy	H3 Occupancy (1kb)	-4.961	4.29169	-0.0730388	1.24681	-0.241596		7.01e-07	1.77e-05	0.941775	0.212469	0.809093		-6.15409	-4.75125	-0.0260527	-0.672705	-0.0920015		-6.15409	4.75125	-0.0260527	0.672705	-0.0920015
	H2A.z Occupancy (1bp)	-6.81996	-2.58804	39.427	-19.2501	-0.823576		9.11e-12	0.00965245	1e-200	1.41e-82	0.41018		-11.0406	-2.01536	-200	-81.8511	-0.387025		-11.0406	-2.01536	200	-81.8511	-0.387025
	H3 Turnover (265bp)	-2.83024	2.50821	13.6011	-10.0201	-1.82095		0.00465125	0.0121344	3.94e-42	1.24e-23	0.068614		-2.33243	-1.91598	-41.4041	-22.9055	-1.16359		-2.33243	1.91598	41.4041	-22.9055	-1.16359
	H4 Occupancy (1kb)	-8.03671	8.24046	6.8983	-3.71696	-3.20418		9.23e-16	1.72e-16	5.26e-12	0.000201635	0.00135449		-15.0349	-15.7656	-11.2788	-3.69543	-2.86823		-15.0349	15.7656	11.2788	-3.69543	-2.86823
	H2A.z Occupancy (1kb)	-12.189	10.3209	23.9192	-17.1356	-3.39595		3.56e-34	5.67e-25	1.93e-126	8.06e-66	0.000683897		-33.4491	-24.2465	-125.713	-65.0939	-3.16501		-33.4491	24.2465	125.713	-65.0939	-3.16501
	NONE
Chromatin-associated proteins	Sir2 (65bp)	5.25495	-4.58633	-8.91436	7.23358	5.22303		1.48e-07	4.51e-06	4.91e-19	4.7e-13	1.76e-07		-6.82954	-5.34572	-18.3092	-12.3275	-6.75443		6.82954	-5.34572	-18.3092	12.3275	6.75443
	Tup1 (1kb)	6.31962	-6.4771	-3.80978	3.6133	3.37206		2.62e-10	9.35e-11	0.000139093	0.000302326	0.000746075		-9.58137	-10.0292	-3.8567	-3.51953	-3.12722		9.58137	-10.0292	-3.8567	3.51953	3.12722
	Reb1 (146bp)	-0.54031	0.888464	5.99016	-5.65688	-1.83881		0.588983	0.374291	2.1e-09	1.54e-08	0.0659424		-0.229897	-0.426791	-8.67853	-7.81205	-1.18084		-0.229897	0.426791	8.67853	-7.81205	-1.18084
	Rap1 (146bp)	-0.576117	1.19193	4.85695	-3.97959	-2.36318		0.564536	0.233289	1.19e-06	6.9e-05	0.0181187		-0.248308	-0.632106	-5.9237	-4.16093	-1.74187		-0.248308	0.632106	5.9237	-4.16093	-1.74187
	Vps72 (146bp)	-2.35265	1.25722	9.14673	-5.92496	-2.9374		0.0186403	0.208673	5.87e-20	3.12e-09	0.00330976		-1.72955	-0.680534	-19.2315	-8.50533	-2.4802		-1.72955	0.680534	19.2315	-8.50533	-2.4802
	Rpo21 (146bp)	-3.20922	2.36513	6.80932	-7.43423	-5.43767		0.00133094	0.0180237	9.81e-12	1.05e-13	5.4e-08		-2.87584	-1.74416	-11.0085	-12.9781	-7.26775		-2.87584	1.74416	11.0085	-12.9781	-7.26775
	Bdf1 (146bp)	-12.5006	6.99891	30.38	-17.7838	-7.20829		7.41e-36	2.58e-12	1.01e-202	9.44e-71	5.67e-13		-35.13	-11.5885	-201.996	-70.0249	-12.2467		-35.13	11.5885	201.996	-70.0249	-12.2467
	Srm1 (146bp)	-10.8322	5.94186	23.2643	-18.5001	-10.1753		2.42e-27	2.82e-09	1.02e-119	2.06e-76	2.56e-24		-26.6157	-8.55005	-118.992	-75.6863	-23.5926		-26.6157	8.55005	118.992	-75.6863	-23.5926
Chromatin remodelers	Rsc8 (15bp)	5.86239	-6.3925	4.02665	-2.02195	4.00424		4.56e-09	1.63e-10	5.66e-05	0.0431815	6.22e-05		-8.34079	-9.7873	-4.24736	-1.3647	-4.20608		8.34079	-9.7873	4.24736	-1.3647	4.20608
	Isw2K215R (4bp)	-8.66404	2.33267	-1.23417	-0.299129	3.551		4.55e-18	0.0196655	0.21714	0.764842	0.000383776		-17.3417	-1.70629	-0.66326	-0.116428	-3.41592		-17.3417	1.70629	-0.66326	-0.116428	3.41592
	Nhp6a (7bp)	2.98826	-1.47179	13.2205	-10.9362	1.10876		0.0028057	0.141077	6.68e-40	7.74e-28	0.267534		-2.55196	-0.850545	-39.175	-27.1113	-0.572621		2.55196	-0.850545	39.175	-27.1113	0.572621
	Rpd3 (1kb)	-2.40539	3.15253	4.1057	-5.97034	0.435986		0.0161554	0.00161865	4.03e-05	2.37e-09	0.662847		-1.79168	-2.79085	-4.3946	-8.62569	-0.178587		-1.79168	2.79085	4.3946	-8.62569	0.178587
