# Supplementary material for: In Vivo Effects of Histone H3 Depletion on Nucleosome Occupancy and Position in Saccharomyces cerevisiae
Source: PLoS Genet. 2012 Jun 21;8(6):e1002771. doi: 10.1371/journal.pgen.1002771 (PMC3380831; doi:10.1371/journal.pgen.1002771)
Supplement: Table S2 — Enrichment of histone modifications and chromatin associated proteins by nucleosome class split by genomic annotation. (XLS) [file pgen.1002771.s014.xls]

## Sheet: Transcribed Regions (Genes)
	Name (Resolution of source data)	PositionUnchanged.zscore	PositionAltered.zscore	OccupancyReduced.zscore	OccupancyUnchanged.zscore	OccupancyRetained.zscore		PositionUnchanged.pvalue	PositionAltered.pvalue	OccupancyReduced.pvalue	OccupancyUnchanged.pvalue	OccupancyRetained.pvalue		PositionUnchanged.log.pvalue	PositionAltered.log.pvalue	OccupancyReduced.log.pvalue	OccupancyUnchanged.log.pvalue	OccupancyRetained.log.pvalue		PositionUnchanged.directional.log.pvalue	PositionAltered.directional.log.pvalue	OccupancyReduced.directional.log.pvalue	OccupancyUnchanged.directional.log.pvalue	OccupancyRetained.directional.log.pvalue
Chromatin-associated proteins	Sir2 (65bp)	3.83702	-3.63694	-7.54054	6.38384	3.63361		0.000124535	0.0002759	4.68042e-14	1.72705e-10	0.000279486		-3.90471	-3.55925	-13.3297	-9.76269	-3.55364		3.90471	-3.55925	-13.3297	9.76269	3.55364
	Tup1 (1kb)	2.84819	-4.5483	-4.70715	4.47352	3.43774		0.0043968	5.40797e-06	2.51204e-06	7.69415e-06	0.000586582		-2.35686	-5.26697	-5.59997	-5.11384	-3.23167		2.35686	-5.26697	-5.59997	5.11384	3.23167
	Reb1 (146bp)	-4.86777	2.36679	12.8225	-8.1441	-2.7923		1.12867e-06	0.0179432	1.22631e-37	3.82126e-16	0.00523342		-5.94743	-1.7461	-36.9114	-15.4178	-2.28121		-5.94743	1.7461	36.9114	-15.4178	-2.28121
	Rap1 (146bp)	-1.24479	0.153418	5.25918	-3.45977	-3.12309		0.21321	0.878069	1.44697e-07	0.000540644	0.00178965		-0.671193	-0.0564714	-6.83954	-3.26709	-2.74723		-0.671193	0.0564714	6.83954	-3.26709	-2.74723
	Vps72 (146bp)	-2.3422	0.283594	8.7327	-5.22059	-1.74324		0.0191706	0.776722	2.48661e-18	1.78356e-07	0.0812917		-1.71736	-0.109735	-17.6044	-6.74871	-1.08995		-1.71736	0.109735	17.6044	-6.74871	-1.08995
	Rpo21 (146bp)	-1.23848	-0.361133	6.8967	-6.28797	-2.34254		0.215538	0.718	5.32232e-12	3.21642e-10	0.0191531		-0.666476	-0.143875	-11.2739	-9.49263	-1.71776		-0.666476	-0.143875	11.2739	-9.49263	-1.71776
	Bdf1 (146bp)	-10.3326	4.53973	28.2723	-17.2414	-5.15644		5.01648e-25	5.63276e-06	7.56974e-176	1.29853e-66	2.51683e-07		-24.2996	-5.24928	-175.121	-65.8865	-6.59915		-24.2996	5.24928	175.121	-65.8865	-6.59915
	Srm1 (146bp)	-6.41061	3.56799	22.3926	-17.1561	-7.87552		1.44941e-10	0.000359736	4.64182e-111	5.6613e-66	3.39324e-15		-9.83881	-3.44402	-110.333	-65.2471	-14.4694		-9.83881	3.44402	110.333	-65.2471	-14.4694
Chromatin remodelers	Rsc8 (15bp)	1.15641	-1.54346	4.23513	-3.05232	3.98964		0.247513	0.122719	2.28415e-05	0.00227081	6.61746e-05		-0.606402	-0.911087	-4.64128	-2.64382	-4.17931		0.606402	-0.911087	4.64128	-2.64382	4.17931
	Isw2K215R (4bp)	-7.61624	2.14324	-1.36901	-0.215472	4.43764		2.61169e-14	0.0320942	0.170997	0.8294	9.09499e-06		-13.5831	-1.49357	-0.767011	-0.0812362	-5.0412		-13.5831	1.49357	-0.767011	-0.0812362	5.0412
	Nhp6a (7bp)	-1.73621	4.10127	15.8001	-11.5381	-0.276343		0.0825261	4.1088e-05	3.10581e-56	8.47974e-31	0.782285		-1.08341	-4.38628	-55.5078	-30.0716	-0.106635		-1.08341	4.38628	55.5078	-30.0716	-0.106635
	Rpd3 (1kb)	-3.18265	1.71898	4.90616	-3.36201	-0.421149		0.00145931	0.0856185	9.28783e-07	0.000773784	0.673646		-2.83585	-1.06743	-6.03209	-3.11138	-0.171568		-2.83585	1.06743	6.03209	-3.11138	-0.171568
Nucleosome Occupancy	H3 Occupancy (1kb)	-2.34128	1.32203	-1.69497	3.33943	-0.904975		0.0192175	0.186158	0.0900808	0.000839508	0.365479		-1.7163	-0.730119	-1.04537	-3.07597	-0.437138		-1.7163	0.730119	-1.04537	3.07597	-0.437138
	H2A.z Occupancy (1bp)	-5.02879	-1.71734	30.4109	-16.2759	0.41886		4.93582e-07	0.0859178	3.94348e-203	1.46335e-59	0.675318		-6.30664	-1.06592	-202.404	-58.8347	-0.170492		-6.30664	-1.06592	202.404	-58.8347	0.170492
	H3 Turnover (265bp)	-4.46339	6.22991	15.3404	-11.4148	-1.51665		8.06745e-06	4.66704e-10	4.10383e-53	3.52606e-30	0.129356		-5.09326	-9.33096	-52.3868	-29.4527	-0.888215		-5.09326	9.33096	52.3868	-29.4527	-0.888215
	H4 Occupancy (1kb)	-5.26042	4.8993	5.61099	-1.76988	-3.74368		1.43727e-07	9.61798e-07	2.01173e-08	0.0767467	0.000181347		-6.84246	-6.01692	-7.69643	-1.11494	-3.74149		-6.84246	6.01692	7.69643	-1.11494	-3.74149
	H2A.z Occupancy (1kb)	-14.1527	12.9096	21.1366	-16.74	-3.54366		1.79686e-45	3.97378e-38	3.66928e-99	6.69853e-63	0.000394614		-44.7455	-37.4008	-98.4354	-62.174	-3.40383		-44.7455	37.4008	98.4354	-62.174	-3.40383
Histone Modifications	H2A.zK14ac (1kb)	7.47708	-7.5853	-12.283	8.94414	3.34773		7.59923e-14	3.31721e-14	1.11772e-34	3.74854e-19	0.000814769		-13.1192	-13.4792	-33.9517	-18.4261	-3.08897		13.1192	-13.4792	-33.9517	18.4261	3.08897
	H4K12ac (1kb)	-4.74293	3.24671	7.5022	-3.99633	0.558786		2.10644e-06	0.00116747	6.27531e-14	6.43333e-05	0.576308		-5.67645	-2.93275	-13.2024	-4.19156	-0.239345		-5.67645	2.93275	13.2024	-4.19156	0.239345
	H3K27ac (1kb)	-2.13457	1.67454	3.3975	-2.56146	0.48986		0.0327965	0.0940249	0.000680042	0.0104232	0.624233		-1.48417	-1.02676	-3.16746	-1.982	-0.204653		-1.48417	1.02676	3.16746	-1.982	0.204653
	H3K4me1 (65bp)	-0.566621	0.580878	1.30162	-0.422398	1.70454		0.570972	0.561323	0.193046	0.672734	0.0882806		-0.243385	-0.250788	-0.71434	-0.172156	-1.05413		-0.243385	0.250788	0.71434	-0.172156	1.05413
	H3K79me3 (65bp)	-1.0059	0.606733	1.4292	-0.763779	-0.0749123		0.314462	0.544028	0.152946	0.444999	0.940284		-0.502431	-0.264379	-0.815461	-0.351641	-0.0267407		-0.502431	0.264379	0.815461	-0.351641	-0.0267407
	H3R2me2a (65bp)	-0.571858	1.94753	0.617982	-1.33496	0.0889888		0.567418	0.0514707	0.536587	0.181891	0.929091		-0.246097	-1.28844	-0.27036	-0.74019	-0.0319418		-0.246097	1.28844	0.27036	-0.74019	0.0319418
	H3K56ac (1kb)	-2.12402	-1.6835	6.22776	-0.97777	0.31312		0.0336681	0.0922792	4.73143e-10	0.328188	0.75419		-1.47278	-1.0349	-9.32501	-0.483877	-0.122519		-1.47278	-1.0349	9.32501	-0.483877	0.122519
	H3R2me1 (65bp)	-0.0673002	0.0920808	1.84184	-0.401515	0.184894		0.946343	0.926634	0.0654984	0.688041	0.853312		-0.0239515	-0.0330918	-1.18377	-0.162386	-0.068892		-0.0239515	0.0330918	1.18377	-0.162386	0.068892
	H3K36me3 (65bp)	-1.31745	1.60673	2.98479	-2.28424	-0.519438		0.187689	0.108113	0.00283777	0.0223574	0.603455		-0.726561	-0.966122	-2.54702	-1.65058	-0.219355		-0.726561	0.966122	2.54702	-1.65058	-0.219355
	H4K8ac (1kb)	-5.47818	3.82157	8.62096	-4.96783	-0.416343		4.29713e-08	0.000132603	6.63947e-18	6.7705e-07	0.677159		-7.36682	-3.87745	-17.1779	-6.16938	-0.169309		-7.36682	3.87745	17.1779	-6.16938	-0.169309
	H3K18ac (1kb)	-2.08737	1.70508	2.83983	-1.54951	-0.371344		0.0368545	0.0881787	0.0045138	0.121258	0.710381		-1.43351	-1.05464	-2.34546	-0.916289	-0.148508		-1.43351	1.05464	2.34546	-0.916289	-0.148508
	H2AK7ac (1kb)	-3.07833	2.73312	6.31851	-3.46489	-0.565509		0.00208165	0.00627381	2.64099e-10	0.000530446	0.571727		-2.68159	-2.20247	-9.57823	-3.27536	-0.242811		-2.68159	2.20247	9.57823	-3.27536	-0.242811
	H3K36me2 (1kb)	8.52315	-5.80016	-14.7562	10.0549	0.576309		1.55276e-17	6.62502e-09	2.80584e-49	8.73807e-24	0.564406		-16.8089	-8.17881	-48.5519	-23.0586	-0.248408		16.8089	-8.17881	-48.5519	23.0586	0.248408
	H3K14ac (1kb)	-4.94698	4.07091	7.03367	-4.33269	-0.717173		7.53729e-07	4.68298e-05	2.01164e-12	1.473e-05	0.473267		-6.12278	-4.32948	-11.6965	-4.8318	-0.324893		-6.12278	4.32948	11.6965	-4.8318	-0.324893
	H4K16ac (1kb)	-1.25516	1.43947	3.31776	-2.75796	-0.792194		0.209421	0.150018	0.000907439	0.0058163	0.428248		-0.678979	-0.823857	-3.04218	-2.23535	-0.368305		-0.678979	0.823857	3.04218	-2.23535	-0.368305
	H3K23ac (1kb)	-2.62084	3.08636	5.08751	-4.01191	-0.796372		0.00877137	0.00202622	3.62801e-07	6.02288e-05	0.425816		-2.05693	-2.69331	-6.44033	-4.2202	-0.370778		-2.05693	2.69331	6.44033	-4.2202	-0.370778
	H3K4me2 (65bp)	-0.16	-2.01944	0.555929	1.23436	-0.337786		0.872881	0.0434415	0.57826	0.217067	0.735524		-0.059045	-1.3621	-0.237877	-0.663406	-0.133403		-0.059045	-1.3621	0.237877	0.663406	-0.133403
	H3K4me3 (65bp)	0.221846	-1.65594	-0.0237684	1.09842	-1.69736		0.824434	0.0977349	0.981037	0.27202	0.0896288		-0.0838443	-1.00995	-0.00831445	-0.565398	-1.04755		0.0838443	-1.00995	-0.00831445	0.565398	-1.04755
	H3K9ac (1kb)	-0.412967	-0.367869	2.86049	-0.808717	-0.860515		0.679631	0.712971	0.00422989	0.418678	0.389505		-0.167727	-0.146928	-2.37367	-0.37812	-0.409486		-0.167727	-0.146928	2.37367	-0.37812	-0.409486
	H2BK11ac (1kb)	-3.66765	3.74217	7.11157	-5.44532	-2.26079		0.000244786	0.000182442	1.14732e-12	5.17126e-08	0.0237721		-3.61121	-3.73888	-11.9403	-7.2864	-1.62393		-3.61121	3.73888	11.9403	-7.2864	-1.62393
	H3K4me2 (1kb)	-3.41176	4.7196	5.78204	-6.05984	-1.02986		0.000645447	2.36314e-06	7.3802e-09	1.36258e-09	0.303074		-3.19014	-5.62651	-8.13193	-8.86564	-0.518452		-3.19014	5.62651	8.13193	-8.86564	-0.518452
	H2BK16ac (1kb)	-4.2344	4.79628	5.88664	-4.28971	-2.31634		2.29164e-05	1.61636e-06	3.9412e-09	1.78906e-05	0.0205398		-4.63985	-5.79146	-8.40437	-4.74738	-1.6874		-4.63985	5.79146	8.40437	-4.74738	-1.6874
	H3NTerm ac (1kb)	-3.48485	3.9209	6.89967	-8.16114	-1.74043		0.000492416	8.82184e-05	5.21233e-12	3.31886e-16	0.0817837		-3.30767	-4.05444	-11.283	-15.479	-1.08733		-3.30767	4.05444	11.283	-15.479	-1.08733
	H4Nterm ac (1kb)	-7.03738	7.53422	12.2261	-9.93099	-2.59941		1.95885e-12	4.91278e-14	2.25422e-34	3.05212e-23	0.00933836		-11.708	-13.3087	-33.647	-22.5154	-2.02973		-11.708	13.3087	33.647	-22.5154	-2.02973
	H3K36ac (1kb)	-10.4366	10.1146	16.7026	-12.2005	-3.56882		1.68777e-25	4.7579e-24	1.25558e-62	3.08832e-34	0.000358593		-24.7727	-23.3226	-61.9012	-33.5103	-3.4454		-24.7727	23.3226	61.9012	-33.5103	-3.4454

## Sheet: Non-transcribed Regions (INTs)
	Name (Resolution of source data)	PositionUnchanged.zscore	PositionAltered.zscore	OccupancyReduced.zscore	OccupancyUnchanged.zscore	OccupancyRetained.zscore		PositionUnchanged.pvalue	PositionAltered.pvalue	OccupancyReduced.pvalue	OccupancyUnchanged.pvalue	OccupancyRetained.pvalue		PositionUnchanged.log.pvalue	PositionAltered.log.pvalue	OccupancyReduced.log.pvalue	OccupancyUnchanged.log.pvalue	OccupancyRetained.log.pvalue		PositionUnchanged.directional.log.pvalue	PositionAltered.directional.log.pvalue	OccupancyReduced.directional.log.pvalue	OccupancyUnchanged.directional.log.pvalue	OccupancyRetained.directional.log.pvalue	OI.dir
Chromatin-associated proteins	Sir2 (65bp)	1.40846	-1.4187	-3.84775	3.41399	3.44918		0.158995	0.155986	0.000119208	0.000640192	0.000562292		-0.798617	-0.806915	-3.9237	-3.19369	-3.25004		0.798617	-0.806915	-3.9237	3.19369	3.25004
	Tup1 (1kb)	3.80282	-3.42344	-2.4627	2.07484	0.323245		0.000143057	0.000618343	0.0137895	0.038001	0.74651		-3.84449	-3.20877	-1.86045	-1.4202	-0.126964		3.84449	-3.20877	-1.86045	1.4202	0.126964
	Reb1 (146bp)	0.803372	0.891932	0.620684	-2.79151	-0.909264		0.42176	0.372429	0.534808	0.00524632	0.363211		-0.374935	-0.428956	-0.271802	-2.28015	-0.439841		0.374935	0.428956	0.271802	-2.28015	-0.439841
	Rap1 (146bp)	-0.066721	1.20023	2.34021	-2.88701	-0.603442		0.946804	0.230051	0.0192729	0.00388918	0.546214		-0.02374	-0.638175	-1.71505	-2.41014	-0.262637		-0.02374	0.638175	1.71505	-2.41014	-0.262637
	Vps72 (146bp)	-0.474155	1.32364	3.68287	-2.55711	-1.39775		0.63539	0.185624	0.000230624	0.0105545	0.162187		-0.19696	-0.731365	-3.6371	-1.97656	-0.789984		-0.19696	0.731365	3.6371	-1.97656	-0.789984
	Rpo21 (146bp)	-1.18743	2.38758	5.35988	-5.7154	-4.89827		0.235056	0.0169596	8.32764e-08	1.09445e-08	9.66831e-07		-0.628828	-1.77058	-7.07948	-7.96081	-6.01465		-0.628828	1.77058	7.07948	-7.96081	-6.01465
	Bdf1 (146bp)	-6.33193	4.16546	12.1785	-9.87685	-4.52201		2.42114e-10	3.1072e-05	4.04793e-34	5.24534e-23	6.12544e-06		-9.61598	-4.50763	-33.3928	-22.2802	-5.21286		-9.61598	4.50763	33.3928	-22.2802	-5.21286
	Srm1 (146bp)	-6.97641	6.9724	11.295	-12.9283	-5.77452		3.0281e-12	3.11576e-12	1.38983e-29	3.11633e-38	7.71737e-09		-11.5188	-11.5064	-28.857	-37.5064	-8.11253
																				-11.5188	11.5064	28.857	-37.5064	-8.11253
Chromatin remodelers	Rsc8 (15bp)	6.90843	-7.18597	-2.12912	3.71132	-1.69033		4.90055e-12	6.67331e-13	0.033244	0.000206178	0.0909653		-11.3098	-12.1757	-1.47829	-3.68576	-1.04112		11.3098	-12.1757	-1.47829	3.68576	-1.04112
	Isw2K215R (4bp)	4.18265	-4.24002	-1.48753	2.59251	-0.227795		2.88129e-05	2.23498e-05	0.136876	0.00952772	0.819806		-4.54041	-4.65073	-0.863673	-2.02101	-0.086289		4.54041	-4.65073	-0.863673	2.02101	-0.086289
	Nhp6a (7bp)	-2.01449	-1.24658	2.03344	-1.39179	1.54012		0.0439582	0.212552	0.0420077	0.163987	0.123531		-1.35696	-0.672535	-1.37667	-0.78519	-0.908222		-1.35696	-0.672535	1.37667	-0.78519	0.908222
	Rpd3 (1kb)	-1.0724	2.94859	0.76464	-4.69842	0.717768		0.283539	0.00319223	0.444486	2.62183e-06	0.4729		-0.547387	-2.49591	-0.352142	-5.5814	-0.32523		-0.547387	2.49591	0.352142	-5.5814	0.32523
Nucleosome Occupancy	H3 Occupancy (1kb)	-4.75508	6.57037	4.19274	-4.6177	1.4475		1.98365e-06	5.01889e-11	2.7561e-05	3.88011e-06	0.147758		-5.70253	-10.2994	-4.5597	-5.41116	-0.83045		-5.70253	10.2994	4.5597	-5.41116	0.83045
	H2A.z Occupancy (1bp)	-6.10672	-0.699482	14.0319	-8.43473	-2.60773		1.01701e-09	0.484251	9.94717e-45	3.31978e-17	0.00911448		-8.99267	-0.31493	-44.0023	-16.4789	-2.04027		-8.99267	-0.31493	44.0023	-16.4789	-2.04027
	H3 Turnover (265bp)	0.338882	-1.26655	2.8141	-1.54745	-3.11503		0.734699	0.205315	0.00489139	0.121756	0.00183926		-0.133891	-0.68758	-2.31057	-0.91451	-2.73536		0.133891	-0.68758	2.31057	-0.91451	-2.73536
	H4 Occupancy (1kb)	-6.23981	5.76193	5.13544	-4.55299	0.593433		4.38104e-10	8.31563e-09	2.81485e-07	5.28888e-06	0.552891		-9.35842	-8.0801	-6.55054	-5.27664	-0.25736		-9.35842	8.0801	6.55054	-5.27664	0.25736
	H2A.z Occupancy (1kb)	-3.63335	0.285261	8.96688	-5.00492	-2.56315		0.000279766	0.775444	3.05022e-19	5.58864e-07	0.0103727		-3.5532	-0.11045	-18.5157	-6.25269	-1.98411		-3.5532	0.11045	18.5157	-6.25269	-1.98411
Histone Modifications	H2A.zK14ac (1kb)	4.7204	-4.24347	-4.4168	5.52466	-1.86169		2.35381e-06	2.20094e-05	1.00172e-05	3.30121e-08	0.0626466		-5.62823	-4.65739	-4.99925	-7.48133	-1.2031		5.62823	-4.65739	-4.99925	7.48133	-1.2031
	H4K12ac (1kb)	-0.0125325	-0.977508	-0.755753	1.93542	-0.259233		0.990001	0.328318	0.449798	0.0529388	0.795456		-0.00436448	-0.483706	-0.346983	-1.27623	-0.0993839		-0.00436448	-0.483706	-0.346983	1.27623	-0.0993839
	H3K27ac (1kb)	2.3307	-2.40082	-2.17315	2.70654	-1.11174		0.0197691	0.0163583	0.0297693	0.00679892	0.266248		-1.70401	-1.78626	-1.52623	-2.16756	-0.574714		1.70401	-1.78626	-1.52623	2.16756	-0.574714
	H3K4me1 (65bp)	-0.496716	0.38106	-0.0629476	-0.0675014	-3.57062		0.619389	0.703159	0.949808	0.946183	0.000356134		-0.208036	-0.152947	-0.0223641	-0.0240251	-3.44839		-0.208036	0.152947	-0.0223641	-0.0240251	-3.44839
	H3K79me3 (65bp)	-0.0543654	-0.316531	-1.1831	0.660895	0.0775098		0.956644	0.7516	0.236768	0.50868	0.938218		-0.0192496	-0.124013	-0.625677	-0.293556	-0.0276962		-0.0192496	-0.124013	-0.625677	0.293556	0.0276962
	H3R2me2a (65bp)	-0.338607	0.481658	1.88475	-1.05336	-0.42071		0.734906	0.630049	0.0594631	0.292177	0.673967		-0.133768	-0.200626	-1.22575	-0.534354	-0.171362		-0.133768	0.200626	1.22575	-0.534354	-0.171362
	H3K56ac (1kb)	3.70614	-3.19655	-2.42844	3.19124	-2.11847		0.000210443	0.0013908	0.015164	0.00141662	0.0341355		-3.67687	-2.85674	-1.81918	-2.84875	-1.46679		3.67687	-2.85674	-1.81918	2.84875	-1.46679
	H3R2me1 (65bp)	-0.557778	-0.242159	0.834534	0.260667	-1.84254		0.576996	0.808657	0.40398	0.794349	0.0653961		-0.238827	-0.0922356	-0.39364	-0.0999885	-1.18445		-0.238827	-0.0922356	0.39364	0.0999885	-1.18445
	H3K36me3 (65bp)	-0.262162	-0.321893	-1.06536	0.649364	0.0764501		0.793197	0.747534	0.286714	0.516103	0.939061		-0.100619	-0.126369	-0.542552	-0.287264	-0.0273062		-0.100619	-0.126369	-0.542552	0.287264	0.0273062
	H4K8ac (1kb)	-0.99432	0.36169	0.0401146	0.50734	-0.332438		0.320067	0.717584	0.968002	0.611916	0.739558		-0.494759	-0.144127	-0.0141239	-0.213308	-0.131028		-0.494759	0.144127	0.0141239	0.213308	-0.131028
	H3K18ac (1kb)	1.5418	-3.0386	-2.19189	2.91168	-1.20524		0.123122	0.00237679	0.0283876	0.00359491	0.228109		-0.909665	-2.62401	-1.54687	-2.44431	-0.641858		0.909665	-2.62401	-1.54687	2.44431	-0.641858
	H2AK7ac (1kb)	-0.317173	-1.02715	-0.0703994	0.632244	0.0433269		0.751113	0.304349	0.943876	0.527228	0.965441		-0.124295	-0.516628	-0.0250852	-0.278002	-0.0152743		-0.124295	-0.516628	-0.0250852	0.278002	0.0152743
	H3K36me2 (1kb)	5.88534	-6.36875	-4.48634	4.524	-0.311928		3.97244e-09	1.90573e-10	7.24565e-06	6.06813e-06	0.755095		-8.40094	-9.71994	-5.13992	-5.21695	-0.121998		8.40094	-9.71994	-5.13992	5.21695	-0.121998
	H3K14ac (1kb)	-0.136621	-1.03123	-0.479285	1.99462	-1.25748		0.89133	0.302434	0.631736	0.0460848	0.208581		-0.0499614	-0.519369	-0.199464	-1.33644	-0.680724		-0.0499614	-0.519369	-0.199464	1.33644	-0.680724
	H4K16ac (1kb)	0.553322	-1.50422	-1.38469	1.90346	-0.127598		0.580043	0.132523	0.166146	0.0569802	0.898467		-0.23654	-0.877707	-0.77951	-1.24428	-0.0464979		0.23654	-0.877707	-0.77951	1.24428	-0.0464979
	H3K23ac (1kb)	1.11513	-1.69392	-1.69485	1.66459	-1.35529		0.264793	0.090281	0.0901045	0.0959936	0.175325		-0.577094	-1.0444	-1.04525	-1.01776	-0.756155		0.577094	-1.0444	-1.04525	1.01776	-0.756155
	H3K4me2 (65bp)	0.126852	-0.351233	-1.74606	1.64542	-1.67869		0.899058	0.725414	0.080801	0.0998826	0.0932131		-0.0462124	-0.139414	-1.09258	-1.00051	-1.03052		0.0462124	-0.139414	-1.09258	1.00051	-1.03052
	H3K4me3 (65bp)	0.580522	-0.722745	-1.9587	1.24197	1.43629		0.561563	0.469837	0.0501479	0.214247	0.150921		-0.250602	-0.328053	-1.29975	-0.669085	-0.82125		0.250602	-0.328053	-1.29975	0.669085	0.82125
	H3K9ac (1kb)	0.759363	-2.08364	-2.16277	2.84274	-1.4303		0.447635	0.0371934	0.0305591	0.00447282	0.152631		-0.349076	-1.42953	-1.51486	-2.34942	-0.816356		0.349076	-1.42953	-1.51486	2.34942	-0.816356
	H2BK11ac (1kb)	0.0542436	-1.08695	-0.0566646	1.29257	-0.737318		0.956741	0.277058	0.954812	0.196159	0.460929		-0.0192056	-0.557429	-0.020082	-0.707393	-0.336366		0.0192056	-0.557429	-0.020082	0.707393	-0.336366
	H3K4me2 (1kb)	-0.026081	-1.14123	0.140548	1.64137	-2.84715		0.979193	0.253775	0.888227	0.100721	0.00441132		-0.00913182	-0.595551	-0.051476	-0.99688	-2.35543		-0.00913182	-0.595551	0.051476	0.99688	-2.35543
	H2BK16ac (1kb)	-0.0075935	-1.65447	-0.436727	1.64246	-1.56891		0.993941	0.0980316	0.662309	0.100496	0.116668		-0.00263925	-1.00863	-0.178939	-0.997853	-0.933047		-0.00263925	-1.00863	-0.178939	0.997853	-0.933047
	H3NTerm ac (1kb)	1.46374	-3.85162	-2.51932	5.03816	-2.4523		0.143265	0.000117337	0.0117582	4.70038e-07	0.0141947		-0.843859	-3.93057	-1.92966	-6.32787	-1.84787		0.843859	-3.93057	-1.92966	6.32787	-1.84787
	H4Nterm ac (1kb)	-0.964821	-1.65363	-0.164159	1.74973	-2.99903		0.334635	0.0982023	0.869606	0.0801645	0.00270842		-0.475429	-1.00788	-0.0606774	-1.09602	-2.56728		-0.475429	-1.00788	-0.0606774	1.09602	-2.56728
	H3K36ac (1kb)	-3.18102	2.62438	4.94958	-2.60412	-4.83542		0.00146759	0.00868058	7.43732e-07	0.00921115	1.32862e-06		-2.83339	-2.06145	-6.12858	-2.03569	-5.8766		-2.83339	2.06145	6.12858	-2.03569	-5.8766
