# Supplementary material for: In Vivo Effects of Histone H3 Depletion on Nucleosome Occupancy and Position in Saccharomyces cerevisiae
Source: PLoS Genet. 2012 Jun 21;8(6):e1002771. doi: 10.1371/journal.pgen.1002771 (PMC3380831; doi:10.1371/journal.pgen.1002771)
Supplement: Table S3 — Expression changes by gene following H3 depletion. (XLS) [file pgen.1002771.s015.xls]

## Sheet: uniqueMap_tagwiseDisp_transcrib
Name	chr	start	stop	log concentration	log fold change	p.value
YAL067C	chr1	7236	9017	-15.8806	4.94801	1.01e-42
YAL066W	chr1	10092	10400	-34.4467	31.1386	0.00463922
YAL065C	chr1	11566	11952	-18.6703	-0.403099	0.831988
YAL064C-A	chr1	13364	13744	-17.5833	1.051	0.0456447
YAL064W	chr1	21526	21852	-36.033	27.966	1
YAL063C-A	chr1	22397	22687	-35.5347	28.9626	0.502477
YAL063C	chr1	24001	27969	-17.1304	1.10084	0.0175218
YAL062W	chr1	31390	33035	-12.798	4.4008	3.02e-70
YAL061W	chr1	33222	34853	-13.4196	4.20005	3.76e-52
YAL060W	chr1	35070	36422	-10.9931	1.40558	3.98e-11
YAL059C-A	chr1	36497	36919	-14.9055	-1.75721	2.73e-09
YAL059W	chr1	36510	37249	-14.2068	-1.84652	8.84e-12
YAL058W	chr1	37415	39028	-13.1652	-0.148506	0.485035
YAL056C-A	chr1	38697	39047	-15.5083	0.0787206	0.82381
YAL056W	chr1	39214	41994	-12.4356	-0.35594	0.0915887
YAL055W	chr1	42157	42873	-16.6834	0.89603	0.0189044
YAL054C	chr1	42881	45022	-13.9323	3.62198	2.1e-42
YAL053W	chr1	45790	48303	-13.1777	0.795573	0.00165008
YAL051W	chr1	48556	51860	-13.8634	0.731278	0.00185834
YAL049C	chr1	51757	52646	-13.9966	0.251169	0.283601
YAL048C	chr1	52724	54791	-13.8301	1.73457	1.39e-12
YAL047W-A	chr1	54586	54915	-17.1756	2.58343	2.38e-08
YAL047C	chr1	54937	56859	-15.7363	1.07177	0.000532352
YAL046C	chr1	56911	57434	-14.526	0.315724	0.21014
YAL045C	chr1	57490	57798	-17.7803	2.30709	1.7e-05
YAL044W-A	chr1	57520	57965	-15.3422	0.784667	0.00757819
YAL044C	chr1	57891	58471	-12.124	0.0881152	0.667294
YAL043C	chr1	58640	61105	-14.1797	0.922041	0.000286359
YAL042C-A	chr1	61233	61610	-12.5075	-1.0889	1.29e-07
YAL042W	chr1	61318	62649	-10.4949	-1.01291	5.27e-07
YAL041W	chr1	62754	65464	-14.0365	1.20472	8.02e-07
YAL040C	chr1	65769	67841	-16.1754	1.66714	6.15e-06
YAL039C	chr1	68681	69577	-13.9334	0.267851	0.2608
YAL038W	chr1	71759	73456	-6.56825	-0.33089	0.129681
YAL037C-B	chr1	72252	73302	-7.24341	-0.426862	0.0582568
YAL037C-A	chr1	73387	73524	-18.0833	1.69701	0.00261238
YAL037W	chr1	74022	74825	-15.5504	2.18322	4.3e-12
YAL036C	chr1	74878	76174	-12.1826	-0.496287	0.0175766
YAL035W	chr1	76408	79541	-11.4077	-1.22434	3.36e-07
YAL034C-B	chr1	79491	79844	-19.491	-1.11443	0.401681
YAL034W-A	chr1	79720	80679	-16.9347	0.158844	0.749167
YAL034C	chr1	80588	82051	-16.4534	2.45602	1.24e-10
YAL033W	chr1	82691	83303	-13.2204	0.188913	0.420788
YAL032C	chr1	83303	84511	-15.6964	1.45634	7.68e-06
YAL031W-A	chr1	84671	84979	-17.6919	0.673974	0.192863
YAL031C	chr1	84751	87033	-14.5526	0.985061	0.000142477
YAL030W	chr1	87265	87859	-15.3403	0.725819	0.0157036
YAL029C	chr1	87822	92320	-11.907	-0.257625	0.198706
YAL028W	chr1	92791	94546	-15.9912	2.57303	6.01e-14
YAL027W	chr1	94689	95581	-15.1664	0.336071	0.244676
YAL026C-A	chr1	95388	95825	-15.2542	0.214957	0.501222
YAL026C	chr1	95505	99786	-11.7935	0.0282861	0.894861
YAL025C	chr1	100062	101171	-13.8753	-0.800882	0.000929459
YAL024C	chr1	101440	105935	-15.9129	2.4241	1.2e-12
YAL023C	chr1	106164	108638	-10.2406	-1.56075	2.07e-14
YAL022C	chr1	108840	110466	-11.7204	0.0428753	0.833887
YAL021C	chr1	110619	113401	-13.5009	0.667805	0.00822009
YAL020C	chr1	113565	114617	-12.9171	-0.062068	0.778955
YAL019W-A	chr1	114252	114821	-13.9474	0.104472	0.741231
YAL019W	chr1	114817	118378	-12.7543	0.353545	0.114483
YAL018C	chr1	118566	119543	-18.2138	7.42833	1.48e-29
YAL017W	chr1	119859	124486	-12.2815	1.63562	2.99e-15
YAL016C-B	chr1	124036	124499	-15.3247	0.919955	0.00160861
YAL016C-A	chr1	124757	125071	-15.1299	-0.622303	0.0280231
YAL016W	chr1	124881	126858	-12.5641	-0.528674	0.0130706
YAL015C	chr1	126790	128104	-13.6412	1.94947	1.49e-17
YAL014C	chr1	128116	129065	-13.5362	-0.0106469	0.970406
YAL013W	chr1	129239	130575	-15.216	0.292339	0.379977
YAL012W	chr1	130736	132087	-12.0288	0.178293	0.460339
YAL011W	chr1	132202	134178	-15.3486	-0.12066	0.644364
YAL010C	chr1	134087	135687	-15.3227	1.48672	3.05e-07
YAL009W	chr1	135830	136750	-14.8003	0.322111	0.243975
YAL008W	chr1	136845	137646	-14.5186	1.36546	7.82e-08
YAL007C	chr1	137574	138415	-14.3302	-0.120607	0.629988
YAL005C	chr1	139378	141497	-10.5614	2.16947	6.28e-21
YAL004W	chr1	140762	141409	-12.912	2.16533	3.12e-16
YAL003W	chr1	142163	143372	-11.4289	-2.12201	3.92e-22
YAL002W	chr1	143709	147532	-14.2299	1.81594	2.73e-13
YAL001C	chr1	147531	151187	-13.1494	0.773275	0.000482515
YAR002W	chr1	152232	153977	-14.3012	0.738393	0.00222413
YAR002C-A	chr1	154005	154767	-11.3929	-0.395395	0.0600089
YAR003W	chr1	154977	156782	-12.7452	0.626278	0.00359711
YAR007C	chr1	156703	158685	-12.5877	1.27606	9.82e-10
YAR008W	chr1	158856	159893	-13.9972	0.599502	0.0111891
YAR014C	chr1	166574	169017	-12.4237	0.466056	0.0274938
YAR015W	chr1	169336	170387	-11.0757	0.636906	0.0016865
YAR018C	chr1	170347	171738	-13.5549	0.821248	0.000348097
YAR019C	chr1	172135	175133	-15.2572	2.13287	1.29e-12
YAR019W-A	chr1	174996	175340	-18.3687	1.94753	0.00179455
YAR023C	chr1	179239	180085	-15.3385	2.06775	2.58e-12
YAR027W	chr1	183755	184649	-14.0732	0.17241	0.459387
YAR028W	chr1	184838	185787	-14.8838	-1.35485	6.82e-07
YAR029W	chr1	186315	186539	-17.5805	-0.615406	0.165247
YAR030C	chr1	186506	186847	-17.382	0.28497	0.609117
YAR031W	chr1	186830	187726	-16.1117	1.36128	9.76e-05
YAR033W	chr1	188101	188805	-18.917	1.37692	0.0760271
YAR035W	chr1	190187	192250	-14.4091	2.25867	2.15e-17
YAR035C-A	chr1	192331	192411	-19.3979	3.05971	0.00069937
YAR042W	chr1	192519	196344	-13.5329	1.75894	1.75e-13
YAR047C	chr1	201460	201780	-18.1838	1.48629	0.00839277
YAR050W	chr1	203394	208007	-15.912	3.69449	7.82e-27
YAR053W	chr1	208358	208654	-35.0322	29.9677	0.128724
YAR071W	chr1	225698	226905	-21.1951	-1.69763	1
YAR073W	chr1	227733	228944	-33.8302	32.3716	2.47e-06
YAR075W	chr1	228835	229308	-34.2909	31.4503	0.00068038
YJL219W	chr10	19497	21200	-19.532	4.79209	1.56e-07
YJL218W	chr10	21938	22714	-15.1762	1.1619	4.07e-05
YJL217W	chr10	23053	23844	-13.0407	-0.35503	0.166848
YJL216C	chr10	24315	26143	-14.9869	4.4835	1.13e-48
YJL215C	chr10	26412	26771	-18.3053	2.60453	5.69e-05
YJL214W	chr10	26887	28596	-15.7736	4.31385	2.78e-36
YJL213W	chr10	31986	33260	-12.4481	3.0044	5.83e-40
YJL212C	chr10	33750	36281	-13.0789	0.142128	0.542967
YJL211C	chr10	36730	37200	-13.8214	0.244935	0.311551
YJL210W	chr10	36919	37799	-13.1062	-0.101388	0.63927
YJL209W	chr10	37922	40064	-14.6604	0.349212	0.177996
YJL208C	chr10	40071	41183	-15.3259	1.06558	0.000279892
YJL207C	chr10	41368	47434	-11.7401	0.258005	0.196818
YJL206C	chr10	47581	49935	-14.1602	1.72941	2.37e-12
YJL205C	chr10	50043	50494	-16.2844	1.02156	0.00456995
YJL204C	chr10	50581	53211	-14.9176	2.63533	2.96e-21
YJL203W	chr10	53312	54295	-17.4021	2.42547	3.57e-07
YJL202C	chr10	53943	54290	-18.7477	3.20151	7.03e-06
YJL201W	chr10	54379	56232	-14.9406	0.87152	0.00133705
YJL200C	chr10	56313	58854	-11.7385	2.22445	7.55e-27
YJL199C	chr10	59639	60264	-16.2536	2.19853	3.26e-10
YJL198W	chr10	60680	63568	-12.3919	-0.259848	0.215552
YJL197W	chr10	63753	67646	-12.2728	-0.702818	0.000495607
YJL197C-A	chr10	65804	66085	-16.9012	-0.0256956	0.91514
YJL196C	chr10	67739	68826	-11.0546	1.33296	8.73e-11
YJL195C	chr10	69240	69941	-16.8192	1.39808	0.00182671
YJL194W	chr10	69337	70878	-15.8046	0.954699	0.00312631
YJL193W	chr10	71263	72702	-15.0229	1.85764	1.79e-11
YJL192C	chr10	72640	73439	-14.1503	0.746584	0.00149337
YJL191W	chr10	73769	74716	-13.1906	-0.0270277	0.926147
YJL190C	chr10	74780	75313	-11.286	-2.28609	5.64e-27
YJL189W	chr10	75905	76611	-11.1565	-1.86364	6.43e-16
YJL188C	chr10	76201	76509	-11.3912	-1.96387	2.85e-17
YJL187C	chr10	76802	79261	-14.1512	0.387795	0.120227
YJL186W	chr10	80134	82008	-11.2778	-0.796863	4.98e-05
YJL185C	chr10	81950	83103	-15.5093	1.36212	1.26e-05
YJL184W	chr10	83417	83892	-14.1643	-0.946437	6.87e-05
YJL183W	chr10	83990	85399	-12.279	-1.04587	7.42e-07
YJL182C	chr10	85433	85750	-18.0708	1.07477	0.0686425
YJL181W	chr10	85658	87578	-14.5386	0.661261	0.0103244
YJL180C	chr10	87498	88573	-14.4098	1.11084	9.85e-06
YJL179W	chr10	88742	89249	-14.6063	-0.369398	0.155404
YJL178C	chr10	89182	90117	-13.8125	0.156482	0.523437
YJL177W	chr10	90744	91750	-13.7506	-2.70318	3.42e-26
YJL176C	chr10	91991	94591	-13.5585	0.439146	0.066675
YJL175W	chr10	94046	94558	-15.9777	-0.810613	0.0160676
YJL174W	chr10	94973	96090	-13.4769	-0.848968	0.000234293
YJL173C	chr10	96099	96526	-14.5578	1.19605	2.33e-06
YJL172W	chr10	97704	99601	-12.3662	2.57044	5.27e-29
YJL171C	chr10	99519	100926	-11.1285	-0.646173	0.00524326
YJL170C	chr10	101143	101800	-15.4087	2.17119	8.55e-13
YJL168C	chr10	102043	104460	-13.0028	-0.295436	0.188991
YJL169W	chr10	102091	102459	-16.1329	0.0640153	1
YJL167W	chr10	104949	106159	-9.87944	1.04728	1.68e-08
YJL166W	chr10	106331	106880	-12.7647	-0.566876	0.0133813
YJL165C	chr10	106879	109589	-12.8545	-0.631803	0.0114637
YJL164C	chr10	109869	111331	-13.4395	0.802096	0.000240051
YJL163C	chr10	111595	113403	-14.174	1.6778	2.8e-11
YJL162C	chr10	113708	115687	-15.6902	1.89968	1.81e-09
YJL161W	chr10	117148	117949	-17.4941	1.9553	4.44e-05
YJL160C	chr10	117800	118916	-16.4257	2.84917	1.76e-14
YJL159W	chr10	120390	121990	-12.7375	0.315519	0.151937
YJL158C	chr10	121797	122672	-13.6895	-1.13699	4.64e-07
YJL157C	chr10	123398	126025	-12.0956	-0.861172	0.000174717
YJL156C	chr10	126182	128735	-13.1845	0.727845	0.000739256
YJL156W-A	chr10	126301	126522	-18.3152	0.88402	0.144868
YJL155C	chr10	128839	130455	-13.2114	0.776307	0.000895798
YJL154C	chr10	130771	133688	-13.0115	0.688833	0.00156761
YJL153C	chr10	134030	135631	-13.6294	7.5507	3.24e-112
YJL152W	chr10	135872	136231	-17.3803	3.48567	5.99e-13
YJL151C	chr10	136025	136495	-14.8711	1.66894	1.45e-09
YJL150W	chr10	136821	137123	-18.6662	1.36584	0.0654385
YJL149W	chr10	137031	139378	-16.2912	1.57315	1.4e-05
YJL148W	chr10	140092	140898	-13.6029	-1.44194	3.71e-10
YJL147C	chr10	141086	142389	-14.4507	0.401668	0.114541
YJL146W	chr10	142894	144534	-14.608	1.01562	7.48e-05
YJL145W	chr10	144818	145808	-14.0868	-0.928554	0.000125474
YJL144W	chr10	146036	146605	-14.6983	2.34594	1.91e-16
YJL143W	chr10	146756	147589	-14.4586	-0.608375	0.0265086
YJL142C	chr10	147513	147909	-16.2705	-0.433804	0.306937
YJL141C	chr10	147536	150177	-13.953	1.54119	2.89e-10
YJL140W	chr10	150575	151376	-13.5599	-0.461916	0.0567695
YJL139C	chr10	150622	152751	-12.388	0.181104	0.395221
YJL138C	chr10	153036	154477	-15.1121	-0.0632846	0.823283
YJL137C	chr10	154588	155881	-15.4405	1.04539	0.000641966
YJL136W-A	chr10	155867	155950	-21.1952	-1.69769	1
YJL136C	chr10	156128	156992	-12.9827	-2.02519	1.94e-18
YJL135W	chr10	157606	157892	-34.6248	30.7825	0.0172903
YJL134W	chr10	157886	159190	-12.9397	-0.661733	0.00159718
YJL133C-A	chr10	159177	159603	-15.5022	-0.743739	0.0116871
YJL133W	chr10	160146	161393	-14.9607	2.10315	2.43e-14
YJL132W	chr10	161518	164026	-14.3093	1.88578	1.7e-14
YJL131C	chr10	163976	165046	-16.3501	0.48001	0.16906
YJL130C	chr10	165344	172689	-9.00436	0.701309	0.000245549
YJL129C	chr10	173233	177147	-12.2234	0.934305	9.77e-06
YJL128C	chr10	177773	179994	-12.6375	0.937063	2.42e-05
YJL127W-A	chr10	179892	180008	-17.1388	0.804033	0.0525905
YJL127C-B	chr10	180981	181540	-14.2529	-0.230854	0.34985
YJL127C	chr10	181731	184012	-13.5137	1.24965	6.23e-08
YJL126W	chr10	184200	185123	-14.6108	0.241337	0.32197
YJL125C	chr10	185125	186411	-14.6129	0.569114	0.0272008
YJL124C	chr10	186622	187502	-14.8563	-0.761738	0.00365262
YJL123C	chr10	187685	189166	-13.1493	-0.717386	0.000706118
YJL122W	chr10	189387	190100	-15.1169	-1.25605	8.93e-06
YJL121C	chr10	190009	190890	-12.7605	-0.409839	0.0711252
YJL120W	chr10	190722	191045	-14.1012	-0.441631	0.0890467
YJL119C	chr10	191272	191595	-17.5053	2.20825	4.21e-06
YJL118W	chr10	191339	192167	-15.349	1.60589	4.87e-08
YJL117W	chr10	192092	193185	-12.9451	-0.399841	0.0558132
YJL116C	chr10	193560	194573	-16.2346	1.49056	2.23e-05
YJL115W	chr10	195922	196908	-14.3842	1.18985	8.11e-06
YJL112W	chr10	204978	207287	-13.6037	0.453287	0.0572409
YJL111W	chr10	207408	209356	-12.8454	-1.461	2.63e-11
YJL110C	chr10	209538	211386	-14.8564	-0.460955	0.0892899
YJL109C	chr10	211647	217044	-11.1369	-0.733919	0.000184362
YJL108C	chr10	217402	218553	-15.5143	-0.850723	0.00654204
YJL107C	chr10	218550	219713	-14.9603	-0.78765	0.00381359
YJL106W	chr10	220988	223239	-14.4404	3.62057	2.13e-35
YJL105W	chr10	224752	226434	-15.5253	3.2902	4.44e-25
YJL104W	chr10	226994	227642	-14.7007	0.609936	0.0213644
YJL103C	chr10	228522	230559	-15.5931	1.63506	6.66e-08
YJL102W	chr10	230979	233460	-14.3092	0.816114	0.000897724
YJL101C	chr10	233810	236206	-12.3929	-0.756204	0.000338421
YJL100W	chr10	236960	238783	-14.905	0.761501	0.00521341
YJL099W	chr10	239011	241698	-13.0072	2.16099	1.85e-21
YJL098W	chr10	241752	245024	-13.8569	-0.585747	0.0110954
YJL097W	chr10	245244	245997	-16.4884	0.301366	0.379368
YJL096W	chr10	246156	246739	-14.8465	-0.376355	0.143811
YJL095W	chr10	246951	251461	-13.927	1.37008	3e-09
YJL094C	chr10	251400	254202	-13.4373	0.834134	0.000314381
YJL093C	chr10	254333	256481	-12.292	0.936607	4.52e-06
YJL092W	chr10	256952	260735	-13.9312	0.73126	0.00212595
YJL091C	chr10	260634	262256	-13.6573	-0.57742	0.0122656
YJL090C	chr10	262383	265602	-14.3945	1.18912	1.18e-06
YJL089W	chr10	265622	268111	-15.5611	4.92789	4.37e-48
YJL088W	chr10	268468	269608	-16.0942	2.3804	4.99e-12
YJL087C	chr10	269698	272181	-13.3319	-0.167611	0.465993
YJL086C	chr10	272174	272542	-16.1906	-0.674719	0.0463842
YJL085W	chr10	272523	274505	-15.6623	0.0584284	1
YJL084C	chr10	274558	277781	-15.9983	2.03196	2.6e-09
YJL083W	chr10	278482	280495	-14.582	1.25546	3.39e-06
YJL082W	chr10	280764	283296	-12.5454	0.873388	2.35e-05
YJL081C	chr10	283375	284997	-13.4226	-0.828079	0.000219646
YJL080C	chr10	285172	289105	-11.9356	-0.97848	1.1e-06
YJL079C	chr10	289406	290654	-15.1546	3.29203	3.01e-28
YJL078C	chr10	290849	293742	-13.26	1.30613	6.84e-09
YJL077W-B	chr10	293743	294042	-16.0803	1.04343	0.00227296
YJL077C	chr10	294327	294785	-15.0924	1.914	1.05e-10
YJL077W-A	chr10	294495	294581	-17.3504	1.9671	4.02e-05
YJL076W	chr10	294896	298554	-13.391	0.245821	0.31946
YJL075C	chr10	298156	298572	-16.3697	0.0831967	0.935613
YJL074C	chr10	298767	302589	-13.6891	0.662658	0.00335929
YJL073W	chr10	302755	304903	-15.3545	0.462455	0.113377
YJL072C	chr10	304917	305558	-14.6932	-0.252614	0.338794
YJL071W	chr10	305828	307552	-13.7003	1.01656	9.9e-06
YJL070C	chr10	307580	310404	-13.8834	1.48604	1.32e-10
YJL069C	chr10	310551	312425	-13.3888	-0.540854	0.0155789
YJL068C	chr10	312626	313611	-12.7944	1.27924	1.31e-09
YJL066C	chr10	313621	314568	-14.3259	1.32548	5.25e-08
YJL067W	chr10	313780	314130	-15.8382	1.47091	6.23e-06
YJL065C	chr10	314652	315253	-15.9199	-0.183341	0.585588
YJL064W	chr10	314871	315266	-16.1796	-0.70474	0.0396729
YJL063C	chr10	315396	316201	-14.7674	-0.883411	0.00104131
YJL062W-A	chr10	316403	316875	-15.5994	0.652886	0.0290186
YJL062W	chr10	316947	319556	-13.8649	0.881507	0.000195659
YJL061W	chr10	319648	321971	-13.3043	-0.0154737	0.94718
YJL060W	chr10	323021	324506	-15.4829	2.03914	4.22e-11
YJL059W	chr10	324561	325978	-16.335	1.80374	3.21e-07
YJL058C	chr10	325938	327569	-15.8507	1.89685	4.14e-09
YJL057C	chr10	327755	329914	-13.5926	1.62271	2.78e-12
YJL056C	chr10	330049	332830	-15.7016	3.26128	3.12e-23
YJL055W	chr10	333032	333853	-13.1148	-0.565025	0.00781123
YJL054W	chr10	333941	335588	-14.3592	-0.865769	0.000360661
YJL053W	chr10	335594	336868	-14.9548	1.03675	0.000114062
YJL052C-A	chr10	337580	337699	-35.2409	29.5502	0.253715
YJL052W	chr10	337892	339096	-10.9245	3.79358	8.57e-22
YJL051W	chr10	339483	341951	-14.1184	1.11829	7.7e-06
YJL050W	chr10	342035	345488	-11.4553	-0.414386	0.0352967
YJL049W	chr10	345598	347100	-16.0376	0.30058	0.394355
YJL048C	chr10	347010	348486	-15.3815	0.390324	0.192107
YJL047C-A	chr10	348740	348874	-16.4625	0.929681	0.0105999
YJL047C	chr10	349231	351872	-14.4447	1.40591	2.68e-08
YJL046W	chr10	352063	353494	-13.7245	0.938327	8.48e-05
YJL045W	chr10	355720	357624	-15.4167	9.01609	3.11e-123
YJL044C	chr10	357927	359417	-13.3686	-0.465425	0.0363061
YJL043W	chr10	359826	360599	-16.9721	2.10063	1.72e-06
YJL042W	chr10	360867	365264	-13.2892	1.70392	6.7e-14
YJL041W	chr10	365422	368199	-14.7583	0.655044	0.0152127
YJL039C	chr10	368265	373512	-10.5554	0.379624	0.0491599
YJL038C	chr10	374811	375470	-17.4329	5.82645	2.18e-31
YJL037W	chr10	376347	377143	-16.959	3.02271	1.97e-12
YJL036W	chr10	378446	379935	-14.2826	0.409982	0.110028
YJL035C	chr10	379945	380697	-14.8611	0.566436	0.0367812
YJL034W	chr10	380984	383269	-9.43155	1.78826	3.34e-16
YJL033W	chr10	383504	385929	-12.868	-0.51483	0.0135604
YJL032W	chr10	386044	386358	-15.9374	1.01707	0.0017079
YJL031C	chr10	386064	387134	-13.4964	1.65007	1.58e-13
YJL030W	chr10	387316	387958	-14.4328	1.40156	1.37e-08
YJL029C	chr10	388081	390549	-13.2824	1.06051	1.16e-06
YJL028W	chr10	391007	391342	-19.1609	0.8864	0.22787
YJL027C	chr10	391529	391945	-19.2047	5.45043	3.83e-11
YJL026W	chr10	392058	393436	-11.0319	2.59008	3.76e-36
YJL026C-A	chr10	392444	392983	-12.2217	2.64352	8.49e-33
YJL025W	chr10	393663	396048	-15.0571	1.35898	1e-06
YJL024C	chr10	395408	396307	-15.2757	0.0280016	1
YJL023C	chr10	396956	398094	-15.2578	2.0598	1.59e-12
YJL022W	chr10	397805	398113	-17.2094	0.522137	0.283632
YJL020C	chr10	398511	402180	-13.589	1.38285	2.58e-09
YJL020W-A	chr10	400677	400934	-17.9223	1.10604	0.059059
YJL019W	chr10	402491	404645	-15.1767	-0.658069	0.0197154
YJL016W	chr10	404895	407078	-13.1035	1.99193	9.43e-20
YJL015C	chr10	406650	407212	-14.4567	2.82617	1.2e-26
YJL014W	chr10	407221	408979	-11.1758	-0.315134	0.106953
YJL013C	chr10	408939	410757	-14.1142	-0.0322717	0.939057
YJL012C	chr10	410881	413125	-11.7818	-0.707416	0.000375949
YJL011C	chr10	413853	414509	-14.997	-1.30076	7.76e-06
YJL010C	chr10	417195	419278	-13.498	-0.888009	9.23e-05
YJL009W	chr10	419470	420530	-12.3967	-1.04239	1.32e-07
YJL008C	chr10	419523	421383	-11.3639	-1.07733	5.27e-08
YJL007C	chr10	422392	422706	-19.9489	3.96199	0.000447071
YJL006C	chr10	422777	423833	-15.9925	1.4493	1.52e-05
YJL005W	chr10	424695	431144	-11.5824	1.2252	1.91e-10
YJL004C	chr10	431018	431902	-13.4251	0.0810799	0.737099
YJL003W	chr10	432287	432894	-16.62	1.22349	0.00162534
YJL002C	chr10	432835	434386	-12.0853	-0.937294	3.47e-06
YJL001W	chr10	434816	435734	-12.1723	0.0282507	0.884556
YJR001W	chr10	436439	438389	-11.0442	-0.201644	0.318282
YJR002W	chr10	438541	440700	-11.8681	-0.744963	0.00048405
YJR003C	chr10	440608	442246	-13.1544	-0.611923	0.00802954
YJR004C	chr10	442464	444554	-15.065	3.33446	1.78e-30
YJR005W	chr10	445569	448009	-13.7602	-0.00107361	1
YJR005C-A	chr10	448170	448451	-32.9379	34.1562	8.92e-18
YJR006W	chr10	448890	450416	-13.5432	0.777204	0.000633451
YJR007W	chr10	450627	451796	-14.2559	-0.922029	0.000201157
YJR008W	chr10	451972	453221	-14.2318	1.70481	5.66e-12
YJR009C	chr10	453279	454407	-11.753	-0.65782	0.00287493
YJR010W	chr10	455842	457618	-12.8594	3.64642	2.98e-52
YJR010C-A	chr10	457557	458054	-14.6003	0.964299	0.000541264
YJR011C	chr10	458255	459164	-15.151	0.687778	0.0138465
YJR012C	chr10	459428	460111	-15.706	1.34729	1.43e-05
YJR013W	chr10	460075	461376	-14.3036	0.399239	0.0987434
YJR014W	chr10	461485	462220	-15.4075	-0.146163	0.671139
YJR015W	chr10	462415	464080	-10.9994	-0.315954	0.129245
YJR016C	chr10	464010	465919	-9.65575	-0.505486	0.00592325
YJR017C	chr10	465997	466750	-13.1906	-0.585766	0.00791994
YJR018W	chr10	466480	466879	-15.1688	-0.507169	0.0947163
YJR019C	chr10	466855	467975	-14.8104	0.920429	0.000376565
YJR020W	chr10	467695	468027	-16.8994	1.14444	0.00772167
YJR021C	chr10	468170	469397	-15.4332	1.12663	0.000128739
YJR022W	chr10	469459	469926	-17.4636	0.759194	0.113629
YJR023C	chr10	469498	469899	-17.7013	0.645308	0.240576
YJR024C	chr10	469810	470658	-12.5269	-1.20198	4.91e-08
YJR025C	chr10	470704	471432	-12.9345	0.200505	0.359863
YJR030C	chr10	483647	485950	-14.8223	1.95794	9.37e-13
YJR031C	chr10	486172	490583	-12.1512	0.0912774	0.672771
YJR032W	chr10	490768	492064	-15.2401	0.359605	0.21746
YJR033C	chr10	492072	496145	-12.1246	1.27868	3.68e-10
YJR034W	chr10	496299	496768	-15.5588	1.30557	2.17e-05
YJR035W	chr10	497049	500306	-13.7701	1.65462	3.21e-12
YJR036C	chr10	500354	503085	-14.8229	1.98206	5.26e-13
YJR037W	chr10	502796	503179	-17.6918	1.82321	0.000860169
YJR038C	chr10	503404	503766	-17.7564	1.43483	0.00472806
YJR039W	chr10	503630	507101	-13.4899	1.89422	4.64e-17
YJR040W	chr10	507397	509839	-12.9302	-0.512652	0.0149062
YJR041C	chr10	509741	513526	-13.5266	1.06434	1.53e-06
YJR042W	chr10	513675	516065	-11.5275	-0.191602	0.344864
YJR043C	chr10	516043	517262	-15.229	0.372197	0.2018
YJR044C	chr10	518300	518943	-17.11	0.14239	0.647684
YJR045C	chr10	519135	521436	-11.1943	0.477122	0.023053
YJR046W	chr10	521725	523618	-12.1129	-0.379002	0.0782121
YJR047C	chr10	524502	525105	-19.1887	5.48236	2.31e-11
YJR048W	chr10	525979	527250	-12.1104	-0.155543	0.434367
YJR049C	chr10	526427	528200	-12.0741	0.0888766	0.648622
YJR050W	chr10	528379	529357	-15.338	1.46512	4.49e-07
YJR051W	chr10	529555	531132	-13.4698	-0.071371	0.755084
YJR052W	chr10	531715	533506	-15.1935	2.25161	8.47e-15
YJR053W	chr10	533721	535445	-14.8546	1.36773	9.07e-07
YJR054W	chr10	535567	537371	-13.9262	0.425927	0.0696493
YJR055W	chr10	538463	539029	-17.0327	0.496949	0.271442
YJR056C	chr10	541364	542378	-16.4861	-0.033591	1
YJR057W	chr10	543737	544477	-15.2709	0.329259	0.256836
YJR058C	chr10	544405	544941	-14.0588	1.15354	8.53e-07
YJR059W	chr10	545421	548063	-13.5388	0.717234	0.00106075
YJR060W	chr10	548330	550098	-13.6665	0.274742	0.326323
YJR061W	chr10	550205	553012	-14.211	2.13856	5.35e-16
YJR062C	chr10	553099	554548	-15.2567	1.31868	2.97e-06
YJR063W	chr10	554853	555403	-16.2944	-0.526275	0.129565
YJR064W	chr10	555560	557341	-10.0796	-0.85096	2.22e-05
YJR065C	chr10	557379	558868	-13.3213	-0.531267	0.0188171
YJR066W	chr10	559072	566629	-12.2859	0.537123	0.00800309
YJR067C	chr10	566615	567139	-15.932	-0.082181	0.786016
YJR068W	chr10	567307	568632	-13.318	-0.263242	0.237794
YJR069C	chr10	568376	569130	-15.0076	-0.194324	0.50978
YJR070C	chr10	569207	570292	-14.3365	-0.749378	0.00332207
YJR071W	chr10	570099	570491	-15.7011	-1.20229	8.97e-05
YJR072C	chr10	570632	571852	-13.6265	0.0904902	0.711179
YJR073C	chr10	571950	572660	-13.3327	1.46839	2.45e-11
YJR074W	chr10	572779	573540	-13.4312	1.37698	4.26e-09
YJR075W	chr10	573627	575064	-12.3314	0.292754	0.148705
YJR076C	chr10	574935	576344	-13.3527	0.458245	0.0356982
YJR077C	chr10	576722	577932	-13.3694	-0.800759	0.000497058
YJR078W	chr10	578630	579915	-14.0033	5.86437	2.21e-90
YJR079W	chr10	579899	580933	-13.716	2.46172	2.52e-24
YJR080C	chr10	580019	581346	-13.7073	1.62087	9.66e-13
YJR082C	chr10	581443	582056	-16.2945	1.28746	0.000177227
YJR083C	chr10	582220	583401	-16.9355	1.81507	2.16e-05
YJR084W	chr10	583387	584741	-14.1691	-0.0467769	0.845998
YJR085C	chr10	584770	585155	-13.8942	-0.500911	0.0301416
YJR086W	chr10	585739	586139	-17.1664	-1.10076	0.0161351
YJR088C	chr10	586083	587097	-12.7149	-0.401479	0.0607176
YJR087W	chr10	586094	586726	-13.5402	-0.354453	0.115173
YJR089W	chr10	587290	590338	-13.2048	0.850883	7.35e-05
YJR090C	chr10	590446	594040	-13.5407	0.385779	0.0799417
YJR091C	chr10	594590	598046	-14.1079	2.14154	7.76e-18
YJR092W	chr10	598396	602890	-13.847	1.04537	4.94e-05
YJR093C	chr10	602818	603989	-15.533	0.569739	0.0511069
YJR094C	chr10	604125	605416	-18.0286	1.16564	0.0370374
YJR094W-A	chr10	607966	608690	-12.2157	-2.97579	7.83e-43
YJR095W	chr10	609473	610441	-16.9536	5.30717	5.13e-32
YJR096W	chr10	610773	611824	-13.2273	4.26553	1.72e-64
YJR097W	chr10	612063	612794	-16.8636	0.595717	0.220412
YJR098C	chr10	612886	614853	-15.5461	1.4256	3.04e-06
YJR099W	chr10	615190	616059	-15.4636	1.20323	7.26e-05
YJR100C	chr10	616001	617093	-13.702	1.05622	7.64e-06
YJR101W	chr10	617850	618876	-15.0131	-1.06262	0.000100664
YJR102C	chr10	618751	619549	-15.1987	0.810867	0.00461572
YJR103W	chr10	620348	622243	-11.2413	1.67125	7.69e-17
YJR104C	chr10	622198	622739	-10.3471	-0.315164	0.115796
YJR105W	chr10	623242	624344	-9.95347	-1.31867	1.26e-11
YJR106W	chr10	624488	626953	-13.7244	1.83338	8.38e-15
YJR107W	chr10	626837	628384	-13.5563	2.04847	3.12e-19
YJR108W	chr10	628410	629030	-16.0484	0.199764	0.612777
YJR109C	chr10	629203	632728	-10.9182	1.18386	1.77e-09
YJR110W	chr10	633313	635379	-14.353	1.22617	1.68e-06
YJR111C	chr10	635415	636479	-15.7582	1.43218	4.48e-06
YJR112W	chr10	636610	637371	-15.8999	-0.529664	0.0768803
YJR112W-A	chr10	637466	637976	-13.9218	1.18438	2.65e-06
YJR113C	chr10	637816	638673	-12.4895	0.261145	0.236131
YJR114W	chr10	638357	638929	-13.2991	-0.560943	0.0137103
YJR115W	chr10	639636	640500	-17.4734	3.29228	1.14e-10
YJR116W	chr10	640283	641471	-16.1051	2.5998	6.5e-14
YJR117W	chr10	641674	643167	-14.989	0.846276	0.00154343
YJR118C	chr10	643103	643862	-14.7377	0.0193848	0.970872
YJR119C	chr10	643986	646188	-15.1603	2.60615	6.08e-19
YJR120W	chr10	646877	647290	-19.005	5.84303	3.43e-13
YJR121W	chr10	647305	648911	-11.5917	-0.60949	0.00210791
YJR122W	chr10	649391	651028	-14.602	1.16791	1.81e-05
YJR123W	chr10	651562	652405	-10.0376	-2.52744	5.52e-31
YJR124C	chr10	652352	653979	-11.516	-1.38474	2.72e-11
YJR125C	chr10	654371	655722	-12.8412	0.013223	0.971268
YJR126C	chr10	655901	658359	-12.2143	0.137964	0.49667
YJR127C	chr10	658570	662757	-13.3227	1.58046	3.95e-12
YJR128W	chr10	662619	662978	-17.5126	1.4216	0.00651392
YJR129C	chr10	663634	664732	-7.75964	0.226566	0.366564
YJR130C	chr10	664797	666899	-12.7124	1.65852	2.15e-13
YJR131W	chr10	667342	669047	-12.8192	-0.236136	0.271299
YJR132W	chr10	669126	672513	-11.7364	-0.5878	0.00299394
YJR133W	chr10	672599	673425	-14.3477	-0.176671	0.453668
YJR134C	chr10	673348	675622	-14.8634	0.177531	0.497939
YJR135C	chr10	674350	676520	-15.469	0.948901	0.00163542
YJR135W-A	chr10	676647	677032	-16.296	-0.199811	0.757442
YJR136C	chr10	676958	678464	-13.8356	0.70541	0.00364453
YJR137C	chr10	678629	683064	-12.6718	1.73741	2.58e-16
YJR138W	chr10	684236	689338	-12.8048	1.12683	2.38e-07
YJR139C	chr10	689102	690309	-10.9541	-1.63	3.36e-15
YJR140C	chr10	690251	695457	-11.4821	-0.109411	0.597838
YJR140W-A	chr10	690659	690808	-16.66	0.517764	0.22594
YJR141W	chr10	695570	696758	-14.7727	-0.435784	0.113212
YJR142W	chr10	696835	697977	-14.3127	0.761778	0.00186368
YJR143C	chr10	697917	700379	-10.6691	-0.80009	3.91e-05
YJR144W	chr10	700558	701458	-13.2489	-1.25766	6.41e-09
YJR145C	chr10	701656	702787	-12.7747	-2.29906	1.49e-24
YJR146W	chr10	703583	703936	-15.3892	0.932602	0.00178776
YJR147W	chr10	703894	705318	-13.2459	0.482504	0.0314578
YJR148W	chr10	705384	706623	-11.7995	-1.35986	7.21e-11
YJR149W	chr10	706858	708072	-14.5668	1.31545	8.36e-07
YJR150C	chr10	708509	709405	-16.5774	4.04923	2.91e-23
YJR151C	chr10	711895	715438	-17.5186	3.20921	6.82e-11
YJR151W-A	chr10	717278	717328	-19.2876	2.10735	0.0165579
YJR152W	chr10	719171	721066	-13.9607	2.68103	1.26e-26
YJR153W	chr10	722513	723598	-16.3105	7.22837	7.77e-68
YJR154W	chr10	725482	726522	-14.6672	3.02261	2.73e-28
YJR155W	chr10	726735	728059	-13.5443	3.94339	2.07e-57
YJR156C	chr10	728272	729294	-33.9497	32.1328	1.54e-05
YJR160C	chr10	737706	739514	-36.03	27.9721	1
YKL222C	chr11	3504	5621	-14.5497	1.93281	1.62e-13
YKL221W	chr11	6108	7529	-16.4308	5.38773	1e-40
YKL220C	chr11	8820	11552	-13.2348	5.05333	7.66e-82
YKL219W	chr11	14522	15879	-14.9504	1.59663	9.83e-09
YKL218C	chr11	17159	18466	-14.0197	1.05155	2.47e-05
YKL217W	chr11	22181	24085	-12.9062	4.13527	1.34e-67
YKL216W	chr11	25186	26401	-10.3391	-0.198123	0.369945
YKL215C	chr11	26665	30744	-12.1699	0.971902	8.02e-06
YKL214C	chr11	31043	31750	-15.3421	-0.294786	0.306235
YKL213C	chr11	31907	34143	-11.8176	0.123619	0.531307
YKL212W	chr11	34382	36685	-11.5795	-0.890845	7.36e-06
YKL211C	chr11	36592	38226	-12.1485	-0.611485	0.00248019
YKL210W	chr11	39124	42335	-9.90211	0.09335	0.612259
YKL209C	chr11	42275	46370	-10.5786	-1.32667	3.18e-10
YKL208W	chr11	47075	48054	-14.4302	0.695727	0.00599389
YKL207W	chr11	48174	49009	-12.0863	-0.489385	0.0147446
YKL206C	chr11	48960	49846	-13.6666	0.520571	0.019613
YKL205W	chr11	50023	53558	-12.9489	-0.190031	0.374197
YKL204W	chr11	53686	55750	-15.7903	2.19082	8.56e-12
YKL203C	chr11	55880	63374	-11.8096	1.28379	8.85e-10
YKL201C	chr11	63927	67463	-14.6575	0.0390173	0.916742
YKL198C	chr11	68119	70332	-14.3217	1.8608	1.77e-13
YKL197C	chr11	70583	73875	-12.6627	1.12577	1.72e-07
YKL196C	chr11	74812	75588	-11.9817	-0.361229	0.0925379
YKL195W	chr11	75800	77163	-13.1852	-0.301612	0.183032
YKL194C	chr11	76870	78665	-13.494	1.37183	7.23e-10
YKL193C	chr11	78784	79912	-15.8104	3.46994	4.72e-22
YKL192C	chr11	80045	80566	-14.8861	0.900647	0.000834131
YKL191W	chr11	81016	82723	-11.776	-0.631313	0.00213496
YKL190W	chr11	82915	83721	-13.2206	-1.03623	3.01e-06
YKL189W	chr11	84584	86040	-16.1511	1.65857	2.16e-06
YKL188C	chr11	86137	88787	-14.7192	2.57346	3.01e-21
YKL187C	chr11	89125	91537	-14.5926	4.1701	2.46e-48
YKL186C	chr11	92658	93656	-13.69	0.591577	0.0106707
YKL185W	chr11	94168	96364	-14.8558	0.57289	0.0311126
YKL184W	chr11	96547	98171	-11.4569	-1.0043	2.28e-06
YKL183C-A	chr11	98396	98608	-18.8433	-1.24164	0.133105
YKL183W	chr11	98722	99752	-13.9234	-0.502343	0.0310645
YKL182W	chr11	100351	106914	-8.43964	-0.440358	0.0260598
YKL181W	chr11	107169	108721	-12.5694	-1.23165	3.36e-09
YKL180W	chr11	109245	110241	-14.8489	-1.74159	4.38e-11
YKL179C	chr11	110373	112513	-12.8919	0.398874	0.0574992
YKL178C	chr11	113216	114628	-16.2155	5.07978	9.14e-38
YKL177W	chr11	114357	114695	-17.7548	4.34591	8.48e-16
YKL176C	chr11	115465	118334	-10.7481	-0.219804	0.273151
YKL175W	chr11	118751	120383	-13.4601	0.414919	0.0571867
YKL174C	chr11	120314	122295	-12.6659	0.0558563	0.788646
YKL173W	chr11	122096	125631	-12.5291	0.502703	0.0147027
YKL172W	chr11	125745	127144	-13.5346	-0.466258	0.0522827
YKL171W	chr11	127356	130396	-13.9819	1.13652	1.05e-06
YKL170W	chr11	130560	131189	-14.4628	-0.882352	0.000463719
YKL169C	chr11	130686	131069	-15.0143	-1.01503	0.000134857
YKL168C	chr11	131241	133463	-13.1936	0.937848	1.25e-05
YKL167C	chr11	133599	134151	-17.9918	2.27058	5.42e-05
YKL166C	chr11	134321	135706	-12.8757	0.444373	0.0497137
YKL165C-A	chr11	135791	136024	-17.1137	2.01043	7.17e-06
YKL165C	chr11	137877	140734	-12.0441	0.773064	0.000212537
YKL164C	chr11	141562	142897	-14.5165	-0.0673074	0.850302
YKL163W	chr11	144151	145750	-15.9741	1.56792	1.77e-06
YKL162C-A	chr11	145923	146075	-17.6734	2.49821	2.41e-06
YKL162C	chr11	147631	148839	-17.2909	1.8643	8.16e-05
YKL161C	chr11	149366	150931	-14.9075	1.41164	3.69e-07
YKL160W	chr11	153251	153777	-14.7994	-1.20346	8.71e-06
YKL159C	chr11	153721	154503	-15.2833	0.886491	0.00232838
YKL157W	chr11	154964	158380	-10.18	1.01707	1.57e-07
YKL156W	chr11	158605	159422	-13.2944	-1.70926	5.24e-14
YKL156C-A	chr11	158976	159092	-15.4431	-1.95261	3.05e-10
YKL155C	chr11	159327	161334	-13.6093	0.410905	0.0764448
YKL154W	chr11	161526	162391	-13.4468	-0.701072	0.00230273
YKL153W	chr11	163511	164391	-8.50404	-0.307656	0.173172
YKL152C	chr11	163526	164397	-8.49899	-0.305768	0.162996
YKL151C	chr11	164818	166170	-12.8498	1.78549	6.38e-13
YKL150W	chr11	166400	167562	-13.0865	1.03531	5.63e-06
YKL149C	chr11	167494	168842	-14.2036	0.196527	0.437384
YKL148C	chr11	169023	171303	-12.9206	1.86308	6.4e-17
YKL147C	chr11	171552	172169	-14.8303	-0.22769	0.422729
YKL146W	chr11	171763	173945	-12.33	0.751049	0.000232929
YKL145W	chr11	174152	175769	-11.0367	-0.908164	8.28e-06
YKL145W-A	chr11	174959	175572	-12.2905	-0.781029	0.000223091
YKL144C	chr11	175179	176544	-12.1484	-0.312431	0.13621
YKL143W	chr11	176727	178261	-12.5559	0.290763	0.157555
YKL142W	chr11	178465	179313	-13.4642	-0.0912804	0.723402
YKL141W	chr11	179645	180363	-15.1165	0.53173	0.0567657
YKL140W	chr11	180537	182508	-12.4958	1.88601	4.16e-19
YKL139W	chr11	182763	184597	-14.0336	0.468637	0.0568514
YKL138C-A	chr11	184744	185034	-14.4597	0.221111	0.401007
YKL138C	chr11	185236	185781	-16.5979	2.18285	2.17e-08
YKL137W	chr11	185905	186446	-14.3186	-0.257798	0.326874
YKL135C	chr11	186413	188746	-13.1375	0.209405	0.324812
YKL136W	chr11	186419	186817	-14.9196	0.215083	0.41313
YKL134C	chr11	188915	191487	-13.8952	0.592192	0.00947791
YKL133C	chr11	191628	193133	-15.4449	1.94231	1.48e-10
YKL132C	chr11	193425	194863	-13.8552	0.283566	0.218244
YKL131W	chr11	194475	194996	-15.2381	0.097699	0.739477
YKL130C	chr11	195174	196076	-15.5283	0.768918	0.0109532
YKL129C	chr11	196190	200192	-12.3188	1.23934	5.82e-09
YKL128C	chr11	200389	201431	-12.3545	-0.527499	0.00974799
YKL127W	chr11	203163	205039	-11.2673	-0.322968	0.099391
YKL126W	chr11	205159	207451	-10.9363	0.474125	0.0148035
YKL125W	chr11	207773	209907	-12.5004	0.505593	0.0409853
YKL124W	chr11	210235	211974	-15.4979	2.4445	2.32e-15
YKL123W	chr11	211685	212132	-18.1845	3.48978	9.08e-09
YKL122C	chr11	212079	212671	-16.9075	0.848355	0.0788146
YKL121W	chr11	213629	216451	-13.3201	2.55147	2.77e-29
YKL120W	chr11	216908	218156	-11.401	1.08942	3.19e-07
YKL119C	chr11	218107	218859	-14.3906	-0.190374	0.511047
YKL118W	chr11	218768	219079	-16.276	0.0960974	0.811581
YKL117W	chr11	219941	220767	-11.2769	-0.927482	2.54e-06
YKL116C	chr11	220679	222661	-13.3501	0.753096	0.000495535
YKL115C	chr11	222535	222927	-16.8478	3.2423	1.79e-14
YKL114C	chr11	222935	224142	-14.9798	0.00985999	1
YKL113C	chr11	224264	225666	-12.7014	0.197798	0.357003
YKL112W	chr11	226111	229681	-12.8233	0.150969	0.46963
YKL111C	chr11	228106	228441	-14.9718	-0.062316	0.866233
YKL110C	chr11	228462	229698	-15.529	-0.214266	0.427829
YKL109W	chr11	231618	233886	-14.2567	1.04426	2.89e-05
YKL108W	chr11	234068	235559	-15.9233	0.956455	0.00354547
YKL107W	chr11	235783	236712	-16.8968	4.42498	2.52e-23
YKL106C-A	chr11	236789	236908	-19.9879	1.88727	0.118079
YKL106W	chr11	237056	238659	-11.5342	0.925786	1.42e-05
YKL105C	chr11	238563	242425	-14.0195	1.29596	7.46e-08
YKL104C	chr11	242653	245201	-10.563	0.105492	0.583757
YKL103C	chr11	245626	247388	-13.3922	2.25842	4.06e-20
YKL102C	chr11	247704	248009	-18.0665	2.54834	4.91e-05
YKL101W	chr11	248264	253175	-12.7806	1.18141	7.24e-07
YKL100C	chr11	253253	255127	-13.6517	0.127059	0.553369
YKL100W-A	chr11	253801	254011	-16.8651	-0.273047	0.529939
YKL099C	chr11	255270	256174	-13.1578	0.00264193	1
YKL098W	chr11	256376	257570	-14.1889	1.75138	1.86e-11
YKL097C	chr11	258144	258554	-33.9598	32.1125	2.85e-05
YKL096C-B	chr11	258704	258863	-19.6964	1.29298	0.239144
YKL096W-A	chr11	258845	259344	-12.6091	0.124935	0.5492
YKL096W	chr11	260725	261590	-15.324	1.29682	1.06e-05
YKL095W	chr11	261918	262754	-16.5946	1.06434	0.0106894
YKL094W	chr11	262966	264022	-12.3264	-0.290168	0.149182
YKL093W	chr11	264430	265449	-14.3947	1.69491	8.05e-12
YKL092C	chr11	265658	269232	-13.1799	-0.116924	0.591234
YKL091C	chr11	269289	270325	-14.3951	1.12327	5.93e-06
YKL090W	chr11	271519	273015	-13.8625	0.719854	0.00428458
YKL089W	chr11	272547	274760	-13.2081	2.71163	8.75e-33
YKL088W	chr11	274924	276639	-13.5855	-0.0474791	0.803785
YKL087C	chr11	276645	277593	-16.1955	1.47394	2.2e-05
YKL086W	chr11	277922	278305	-17.5598	3.12937	3.52e-10
YKL085W	chr11	278648	280158	-11.2758	0.185762	0.345317
YKL084W	chr11	280150	280665	-16.5561	2.56236	4.12e-11
YKL083W	chr11	280562	281176	-17.3356	0.123965	1
YKL082C	chr11	280575	282044	-15.8512	-0.0769623	0.794521
YKL081W	chr11	282504	284303	-12.0405	-2.24281	1.46e-23
YKL080W	chr11	284579	285879	-11.3066	-1.0458	3.81e-08
YKL079W	chr11	286074	288284	-12.7954	0.705823	0.00101704
YKL078W	chr11	288467	290788	-13.8494	0.269835	0.271662
YKL077W	chr11	291041	292530	-12.9198	-0.786133	0.00019439
YKL076C	chr11	292332	292862	-14.7724	0.794975	0.00261071
YKL075C	chr11	292597	293949	-13.8495	0.856956	0.000168997
YKL074C	chr11	294190	295914	-13.1029	1.54464	4.71e-12
YKL073W	chr11	295979	298811	-12.0027	0.206577	0.306153
YKL072W	chr11	299017	301679	-14.4426	1.57075	2.63e-10
YKL071W	chr11	304755	305525	-14.6421	1.81436	1.75e-11
YKL070W	chr11	305685	306656	-14.3188	1.23822	1.26e-06
YKL069W	chr11	306896	307503	-14.7952	-1.48621	2.85e-08
YKL068W-A	chr11	308804	309418	-17.1487	2.16103	2.08e-06
YKL068W	chr11	309719	312835	-13.0399	-0.862644	0.000129217
YKL067W	chr11	314396	315109	-12.7158	1.65014	6.15e-11
YKL066W	chr11	314922	315471	-15.0107	1.58133	1.53e-08
YKL065W-A	chr11	315595	315816	-18.9962	2.70386	0.000554909
YKL065C	chr11	316049	316729	-13.0711	0.265949	0.207912
YKL064W	chr11	317157	320471	-12.7056	1.1328	1.47e-07
YKL063C	chr11	320506	321319	-16.0231	1.48264	8.56e-06
YKL062W	chr11	322732	325163	-15.636	2.02989	6e-11
YKL061W	chr11	325389	326020	-16.3362	-0.564955	0.174836
YKL060C	chr11	326021	327139	-7.60404	-0.734708	0.00054918
YKL059C	chr11	327694	329136	-14.725	0.208324	0.46627
YKL058W	chr11	329786	330532	-13.105	-1.14203	1.1e-05
YKL057C	chr11	330459	333644	-13.2209	0.746565	0.000532982
YKL056C	chr11	333901	334665	-8.34152	-2.08097	3.02e-16
YKL055C	chr11	334962	335798	-14.5013	0.595398	0.0233248
YKL054C	chr11	335990	338479	-13.7813	-0.516554	0.0314991
YKL053C-A	chr11	338734	339157	-14.7942	-0.320369	0.275135
YKL053W	chr11	339213	339587	-15.0935	0.470446	0.114802
YKL052C	chr11	339292	340220	-13.4266	0.334564	0.142436
YKL051W	chr11	340771	342386	-14.5236	0.552826	0.0263355
YKL050C	chr11	342493	345261	-13.9581	2.56638	1.33e-23
YKL049C	chr11	345610	346432	-15.1572	0.542768	0.0639799
YKL048C	chr11	346675	348863	-14.7979	0.338403	0.230319
YKL047W	chr11	349048	350795	-13.8939	1.14219	2.87e-06
YKL046C	chr11	350892	352500	-10.8838	0.193763	0.318148
YKL045W	chr11	353073	354855	-13.2385	0.767942	0.000552411
YKL044W	chr11	355983	356794	-17.0881	2.50152	2.89e-08
YKL043W	chr11	356389	357647	-15.6706	1.57724	9.19e-07
YKL042W	chr11	358006	359402	-16.8737	1.92422	4.2e-06
YKL041W	chr11	359633	360535	-15.3426	0.526187	0.0703892
YKL040C	chr11	360474	361901	-12.505	1.03816	1.07e-06
YKL039W	chr11	362122	364086	-12.0458	0.971057	1.51e-06
YKL038W	chr11	365209	368911	-12.6146	1.76914	1.6e-13
YKL037W	chr11	369004	369360	-17.0035	3.85336	9.26e-19
YKL036C	chr11	369167	369559	-15.164	1.55281	2.84e-08
YKL035W	chr11	369458	371199	-11.5511	1.02726	6.28e-07
YKL034W	chr11	371465	373858	-15.3664	2.3958	1.29e-15
YKL033W-A	chr11	374056	374924	-11.699	-1.75082	7.12e-15
YKL033W	chr11	375075	378341	-12.6814	1.66705	3.25e-16
YKL032C	chr11	379569	381679	-16.0859	2.28624	3.1e-11
YKL031W	chr11	381710	382123	-17.8531	4.97571	4.28e-18
YKL030W	chr11	382000	382763	-13.8364	1.11529	1.74e-05
YKL029C	chr11	382345	384399	-11.8037	1.04431	2.65e-06
YKL028W	chr11	385362	387150	-13.3312	-0.162938	0.455833
YKL027W	chr11	387200	388652	-13.6266	0.722908	0.00150143
YKL026C	chr11	388837	389668	-16.545	2.4462	1.74e-10
YKL025C	chr11	389845	391926	-14.8566	3.43223	4.63e-33
YKL024C	chr11	392082	393004	-13.9096	0.399405	0.0836409
YKL023C-A	chr11	392784	393011	-15.7983	0.212597	0.520914
YKL023W	chr11	393309	394281	-15.3145	1.5222	7.19e-07
YKL022C	chr11	394304	396886	-13.2142	-0.129975	0.541311
YKL021C	chr11	396916	398388	-12.8446	-1.11317	1.04e-07
YKL020C	chr11	398404	401795	-14.5034	1.00896	4.33e-05
YKL019W	chr11	402137	403239	-13.8124	0.312853	0.194445
YKL018C-A	chr11	403170	403570	-15.6444	0.321562	0.312542
YKL018W	chr11	403691	404852	-15.6551	1.50907	7.46e-07
YKL017C	chr11	404741	406879	-14.0693	1.2215	7.25e-07
YKL016C	chr11	407032	407694	-13.8769	-0.830903	0.000357611
YKL015W	chr11	408082	411226	-12.0623	0.574418	0.00433024
YKL014C	chr11	411226	416742	-12.271	-0.223816	0.263822
YKL013C	chr11	416998	417694	-13.6825	-0.635468	0.00609619
YKL012W	chr11	417922	419795	-13.6768	1.11911	5.76e-07
YKL011C	chr11	419703	420845	-15.4393	1.76007	2.26e-09
YKL010C	chr11	421007	425629	-11.5598	0.878028	4.3e-06
YKL009W	chr11	425839	426685	-13.0708	-1.48315	2.87e-11
YKL008C	chr11	426798	428261	-13.6898	0.473823	0.0410693
YKL007W	chr11	428920	429886	-13.1328	0.255747	0.22893
YKL006C-A	chr11	429795	430301	-14.1305	-0.0229041	0.957921
YKL006W	chr11	431516	432469	-13.1987	-2.64099	3.41e-28
YKL005C	chr11	432571	434637	-14.2675	0.321578	0.232657
YKL004W	chr11	434865	436562	-12.3706	0.0269889	0.915219
YKL003C	chr11	436661	437145	-16.9089	0.762025	0.051181
YKL002W	chr11	437338	438260	-13.3162	-0.040185	0.871595
YKL001C	chr11	438364	439053	-13.9188	2.93853	8.16e-32
YKR001C	chr11	440146	442414	-11.7044	-0.24474	0.215789
YKR002W	chr11	442822	444634	-12.7353	0.722119	0.00051427
YKR003W	chr11	444932	446406	-13.8033	-0.690063	0.00261854
YKR004C	chr11	446396	447696	-16.9677	1.1331	0.00917411
YKR005C	chr11	448159	449769	-15.0698	2.03137	1.79e-12
YKR006C	chr11	449992	450855	-14.6315	-1.1063	2.03e-05
YKR007W	chr11	451063	451708	-14.1182	-0.798614	0.00107708
YKR008W	chr11	451822	453801	-15.7683	-0.298457	0.34218
YKR009C	chr11	453726	456821	-15.6965	4.48014	2.88e-40
YKR010C	chr11	458436	460992	-14.5434	1.50062	3.92e-09
YKR011C	chr11	461184	462443	-14.5886	2.14694	1.72e-15
YKR012C	chr11	463337	463754	-15.3327	2.57124	5.86e-18
YKR013W	chr11	463546	464774	-13.2052	2.17223	2.53e-21
YKR014C	chr11	464909	465841	-15.2877	-0.146796	0.626085
YKR015C	chr11	466599	468305	-16.5527	4.39568	4.64e-27
YKR016W	chr11	469330	471205	-15.9851	-0.206663	0.633818
YKR017C	chr11	471117	473161	-14.3466	0.157283	0.53965
YKR018C	chr11	473234	475590	-12.0734	-0.102938	0.612458
YKR019C	chr11	475749	477709	-14.2255	1.71474	6.91e-11
YKR020W	chr11	477957	478675	-15.2544	0.824838	0.00389984
YKR021W	chr11	478798	481780	-14.1959	2.64498	2.91e-24
YKR022C	chr11	481708	482817	-14.4317	0.255514	0.301652
YKR023W	chr11	483008	484767	-14.1898	0.886324	0.000396593
YKR024C	chr11	484782	487010	-12.7829	-0.963407	2.46e-05
YKR025W	chr11	487376	488364	-13.3126	-1.11097	1.31e-06
YKR026C	chr11	488233	489379	-12.5	-0.977656	4.1e-06
YKR027W	chr11	490867	493374	-13.5679	1.42706	1.56e-10
YKR028W	chr11	493777	497204	-12.5919	-0.27445	0.191149
YKR029C	chr11	497162	499456	-15.695	-0.162223	0.546591
YKR030W	chr11	499892	500853	-14.5167	-0.186391	0.447665
YKR031C	chr11	500775	506128	-11.8969	0.817188	4.64e-05
YKR032W	chr11	506154	506468	-33.2971	33.4378	9.47e-12
YKR033C	chr11	506516	506941	-17.825	6.2135	4.09e-28
YKR034W	chr11	506535	507344	-16.999	6.6996	8.69e-44
YKR035C	chr11	507557	508198	-15.0207	-0.371346	0.18136
YKR035W-A	chr11	507558	508313	-14.8797	-0.34998	0.200084
YKR036C	chr11	508213	510355	-13.3015	0.993181	1.08e-05
YKR037C	chr11	510423	511434	-13.7956	0.824895	0.0002449
YKR038C	chr11	511527	513100	-13.4235	-0.833855	0.000330521
YKR039W	chr11	514656	516740	-12.6388	2.7037	8.56e-31
YKR040C	chr11	517700	518203	-18.2172	1.41648	0.017279
YKR041W	chr11	517835	518587	-17.6861	1.30224	0.0179736
YKR042W	chr11	518968	520495	-12.9725	0.271227	0.21648
YKR043C	chr11	520399	521378	-12.5463	-0.191947	0.390845
YKR044W	chr11	521586	523044	-13.3539	1.38991	2.57e-10
YKR045C	chr11	522989	523609	-15.9969	1.42561	3.27e-05
YKR046C	chr11	523672	524711	-12.877	0.324301	0.14809
YKR047W	chr11	524894	525199	-14.4338	-0.359545	0.150236
YKR048C	chr11	524915	526291	-12.0498	-0.923346	5.82e-05
YKR049C	chr11	526426	526877	-15.0979	2.19779	1.62e-14
YKR050W	chr11	527338	530289	-13.7744	1.89798	1.03e-14
YKR051W	chr11	530466	532171	-13.5836	0.293579	0.182685
YKR052C	chr11	531861	533173	-13.6173	0.0868374	0.688746
YKR053C	chr11	533598	534918	-13.7201	2.23812	6.84e-22
YKR054C	chr11	534983	547531	-11.1438	1.38422	4.07e-13
YKR055W	chr11	547816	549018	-14.3735	0.800397	0.00148022
YKR056W	chr11	548840	551066	-14.9071	0.795398	0.00310903
YKR057W	chr11	551260	552058	-11.8686	-2.69563	6.26e-25
YKR058W	chr11	552249	554364	-14.7333	0.829022	0.00187254
YKR059W	chr11	554604	555922	-13.1144	-1.44595	7.29e-11
YKR060W	chr11	556127	557156	-15.5191	0.691792	0.0268144
YKR061W	chr11	557251	558668	-14.0764	0.330284	0.168361
YKR062W	chr11	559248	560413	-14.1521	0.300113	0.20119
YKR063C	chr11	560338	561957	-13.6556	0.253378	0.26649
YKR064W	chr11	562130	565334	-13.4243	0.725193	0.00123482
YKR065C	chr11	564840	565541	-15.2998	0.360044	0.220651
YKR066C	chr11	565645	566854	-11.4704	0.884451	1.75e-05
YKR067W	chr11	567487	569942	-15.4534	0.988664	0.000725088
YKR068C	chr11	569819	570587	-12.8063	-0.250221	0.270643
YKR069W	chr11	571217	573058	-13.6015	1.92669	1.88e-15
YKR070W	chr11	573149	574398	-12.6673	0.596778	0.00399096
YKR071C	chr11	574324	575664	-13.7575	-0.230865	0.322849
YKR072C	chr11	576027	577893	-14.0906	-1.00529	0.000100753
YKR073C	chr11	577823	578143	-18.0563	1.09456	0.0789399
YKR074W	chr11	578814	579438	-13.4627	-0.905705	0.000103693
YKR075C	chr11	579463	580386	-15.3002	2.08465	6.17e-12
YKR075W-A	chr11	579848	580117	-17.1508	1.95253	7.98e-06
YKR076W	chr11	581811	583071	-15.5462	3.73941	1.29e-31
YKR077W	chr11	583226	584450	-16.9202	0.408205	0.341235
YKR078W	chr11	584581	586513	-14.8252	1.2377	2.97e-06
YKR079C	chr11	586301	588958	-12.8004	0.258067	0.214337
YKR080W	chr11	589880	591144	-12.838	-0.208837	0.456625
YKR081C	chr11	591079	592217	-13.1713	-0.631554	0.0037536
YKR082W	chr11	592412	595987	-12.3825	0.0711892	0.732271
YKR083C	chr11	596057	596458	-16.0936	-1.35496	6.53e-05
YKR084C	chr11	596592	598550	-13.8013	0.254601	0.26481
YKR085C	chr11	598695	599325	-14.0476	1.10913	4.16e-06
YKR086W	chr11	599493	602708	-12.8755	1.73442	6.41e-16
YKR087C	chr11	602736	603890	-12.9337	-0.172374	0.430547
YKR088C	chr11	603995	605072	-14.5054	-0.915056	0.00118988
YKR089C	chr11	605211	608061	-14.0677	0.49535	0.0437953
YKR090W	chr11	608571	610892	-13.0797	-0.28241	0.190013
YKR091W	chr11	611127	612008	-16.681	2.0275	3.03e-07
YKR092C	chr11	612181	613549	-14.8192	-1.97144	2.29e-11
YKR093W	chr11	615290	617371	-11.9822	-1.49331	6.97e-12
YKR094C	chr11	617478	618402	-12.4512	-2.48672	2.86e-27
YKR095W	chr11	619450	625223	-13.3965	0.896992	0.000343017
YKR095W-A	chr11	625460	625962	-18.4434	0.643457	0.334977
YKR096W	chr11	626204	630121	-13.8517	1.32366	2.19e-07
YKR097W	chr11	630782	632488	-16.3981	4.4163	9.12e-30
YKR098C	chr11	632585	634888	-15.4519	1.50745	4.91e-07
YKR099W	chr11	635407	638026	-13.6908	-0.00670661	0.984214
YKR100C	chr11	638516	639873	-16.0234	1.24072	0.000162234
YKR101W	chr11	640097	642133	-14.9186	1.31868	1.96e-06
YKR102W	chr11	646067	649514	-16.9223	4.84079	1.06e-27
YKR103W	chr11	652709	656365	-14.4411	2.48053	1.44e-18
YKR104W	chr11	656465	657385	-16.9219	3.65462	6.66e-17
YKR105C	chr11	658345	660093	-35.5318	28.9686	0.502477
YKR106W	chr11	661071	662918	-34.7372	30.5578	0.0336059
YLL063C	chr12	14561	16043	-15.7304	2.39441	3.98e-13
YLL062C	chr12	16584	17694	-15.3213	0.903672	0.004326
YLL061W	chr12	17944	19757	-11.9937	0.125463	0.537242
YLL060C	chr12	20901	21971	-13.8396	3.13769	6.38e-38
YLL059C	chr12	22474	22980	-16.9375	2.15686	5.22e-07
YLL058W	chr12	23529	25376	-12.733	1.74806	1.36e-14
YLL057C	chr12	25749	27188	-13.9383	4.97609	1.66e-71
YLL056C	chr12	27318	28430	-13.7557	4.05828	4.8e-55
YLL055W	chr12	29875	31754	-12.558	3.79328	5.05e-54
YLL054C	chr12	32847	35316	-14.5144	1.03075	2.97e-05
YLL053C	chr12	35501	35960	-13.8491	1.76703	1.56e-12
YLL052C	chr12	35911	36360	-14.0328	1.55371	1.01e-09
YLL051C	chr12	37170	39542	-12.4255	1.725	1.74e-16
YLL050C	chr12	39701	40426	-12.7131	-1.43451	7.08e-10
YLL049W	chr12	40635	41291	-14.8566	-0.129148	0.704606
YLL048C	chr12	41201	46443	-10.2305	-0.257641	0.161986
YLL047W	chr12	46671	47054	-18.8016	4.25282	7.63e-09
YLL046C	chr12	46713	47462	-18.5932	4.66966	1.31e-11
YLL045C	chr12	47805	48653	-15.2871	-2.28211	4.75e-14
YLL044W	chr12	48215	48661	-16.3982	-1.50326	4.74e-05
YLL043W	chr12	49859	51961	-12.3291	-0.245045	0.225145
YLL042C	chr12	51438	52673	-13.6408	0.395666	0.0784507
YLL041C	chr12	52871	53983	-14.3624	0.410934	0.114834
YLL040C	chr12	54157	63744	-10.5153	1.34943	6.34e-12
YLL039C	chr12	63953	65305	-12.2541	3.27295	1.1e-33
YLL038C	chr12	65502	66517	-13.9898	-1.25904	4.55e-07
YLL037W	chr12	66561	66941	-16.0785	0.308883	0.341337
YLL036C	chr12	66707	68300	-13.5772	-0.41089	0.063786
YLL035W	chr12	68416	70604	-14.3505	0.34067	0.210127
YLL034C	chr12	70529	73185	-11.5996	-0.182501	0.386977
YLL033W	chr12	73419	74188	-16.4737	1.62651	1.37e-05
YLL032C	chr12	73973	76914	-14.7759	1.55674	2.26e-09
YLL031C	chr12	77080	80338	-12.2662	0.886206	1.34e-05
YLL030C	chr12	80355	80696	-33.26	33.5122	1.94e-12
YLL029W	chr12	81332	83806	-11.7606	0.394758	0.0391016
YLL028W	chr12	84696	86757	-13.2909	2.24539	6.27e-19
YLL027W	chr12	87322	88269	-16.5516	-0.0222389	1
YLL026W	chr12	88582	91440	-10.0018	3.14024	2.97e-35
YLL025W	chr12	94694	95515	-17.6727	0.347122	0.393547
YLL024C	chr12	95452	97508	-10.867	0.214246	0.320181
YLL023C	chr12	97896	98871	-15.0023	1.52391	2.9e-08
YLL022C	chr12	99009	100296	-13.4567	0.567896	0.0118006
YLL021W	chr12	100811	105459	-13.945	-0.354988	0.144264
YLL020C	chr12	105381	105860	-16.6054	1.03843	0.00739158
YLL019C	chr12	105563	108355	-14.1033	0.787732	0.000975528
YLL019W-A	chr12	106907	106999	-18.8265	0.207062	0.822337
YLL018C-A	chr12	108597	109011	-16.9476	-1.14223	0.00917411
YLL018C	chr12	109771	111601	-11.464	-1.04697	3.94e-06
YLL015W	chr12	116295	121159	-13.0861	1.5783	7.06e-12
YLL014W	chr12	121301	121815	-13.708	-1.33777	8.37e-07
YLL013C	chr12	121746	124985	-13.9302	1.33561	9.93e-08
YLL012W	chr12	125405	127311	-12.1952	0.65849	0.0057028
YLL011W	chr12	127503	129237	-12.6875	-0.783705	0.000804682
YLL010C	chr12	129097	130855	-15.0532	2.96688	1.33e-24
YLL009C	chr12	131113	131447	-14.7178	-0.0157278	0.942547
YLL008W	chr12	131701	134096	-11.7786	-0.702163	0.0013621
YLL007C	chr12	134301	136298	-15.4771	1.35163	3.64e-06
YLL006W-A	chr12	136344	136520	-20.5828	2.68714	0.0757686
YLL006W	chr12	136546	137901	-14.633	0.280569	0.26693
YLL005C	chr12	137939	140608	-14.9419	3.18881	1.08e-28
YLL004W	chr12	140971	143016	-14.6696	0.79053	0.00201337
YLL003W	chr12	143156	146136	-14.2517	0.660086	0.00807191
YLL002W	chr12	146230	147664	-14.7565	2.19296	1.25e-15
YLL001W	chr12	147860	150338	-13.3605	0.429833	0.0480462
YLR001C	chr12	151335	154069	-14.279	1.52194	8.43e-10
YLR002C	chr12	154294	156385	-12.9341	-0.783871	0.000296757
YLR003C	chr12	156790	157767	-15.1016	-0.657725	0.0153969
YLR004C	chr12	157933	159504	-15.454	3.03811	1.16e-21
YLR005W	chr12	160016	161673	-13.0686	-0.322799	0.138892
YLR006C	chr12	161463	164044	-14.8128	1.05581	6.78e-05
YLR007W	chr12	164390	165466	-13.4821	0.890272	8.33e-05
YLR008C	chr12	165397	166166	-13.7375	-0.708767	0.00211492
YLR009W	chr12	166357	167268	-15.676	0.248318	0.480185
YLR010C	chr12	167213	167830	-16.6013	-0.129889	0.709435
YLR011W	chr12	169000	169802	-17.4464	1.55994	0.00188028
YLR012C	chr12	169981	170280	-34.5329	30.9663	0.00893622
YLR013W	chr12	171338	171763	-19.9022	4.04829	0.000142453
YLR014C	chr12	171989	175004	-13.616	0.780887	0.00103079
YLR015W	chr12	175171	176759	-13.4776	0.720364	0.00103539
YLR016C	chr12	176776	177565	-13.8906	0.565765	0.0171098
YLR017W	chr12	177571	178700	-11.8671	-0.349372	0.0776989
YLR018C	chr12	178629	179686	-13.5443	0.217465	0.319765
YLR019W	chr12	180081	181502	-13.2189	0.269729	0.243839
YLR020C	chr12	181641	183454	-12.8515	-0.314045	0.128169
YLR021W	chr12	183581	184195	-15.1445	-0.178141	0.516654
YLR022C	chr12	184135	184936	-14.5247	-0.556394	0.0222529
YLR023C	chr12	185355	187240	-13.1001	0.852849	0.000109357
YLR024C	chr12	187607	193282	-12.0058	1.36476	1.97e-11
YLR025W	chr12	194387	195294	-14.9384	0.0398511	0.966907
YLR026C	chr12	195369	196644	-14.3796	1.64965	5.87e-10
YLR027C	chr12	196809	198112	-9.86957	0.431635	0.0436133
YLR028C	chr12	199472	201507	-10.3339	0.228492	0.236447
YLR029C	chr12	201909	202617	-9.80392	-2.16449	1.72e-25
YLR030W	chr12	203291	204082	-16.7505	2.73721	3.56e-11
YLR031W	chr12	204046	204803	-17.3312	3.18847	4.14e-11
YLR032W	chr12	204954	208558	-12.6772	1.59228	4.68e-14
YLR033W	chr12	208708	210465	-13.0059	0.292597	0.188055
YLR034C	chr12	210374	212080	-12.6399	0.184225	0.383239
YLR035C	chr12	212370	214457	-14.2701	2.01477	3.13e-16
YLR036C	chr12	221309	222165	-15.0144	-0.445375	0.111205
YLR037C	chr12	222552	223060	-18.3768	3.10475	9.36e-07
YLR038C	chr12	224631	225252	-13.0991	-0.952458	1.66e-05
YLR039C	chr12	225373	228597	-13.1355	0.808128	0.000150548
YLR040C	chr12	228786	229583	-16.6272	1.94648	6.75e-07
YLR041W	chr12	229378	229698	-18.0661	3.0759	4.72e-07
YLR042C	chr12	229873	230540	-16.4116	3.42038	2.94e-19
YLR043C	chr12	231633	232048	-11.5161	-0.545643	0.00784529
YLR044C	chr12	232337	234114	-7.7753	-0.875444	2.13e-05
YLR045C	chr12	234828	237743	-13.4133	-0.147778	0.514344
YLR046C	chr12	237979	239235	-12.7148	1.41932	1.81e-08
YLR047C	chr12	239348	241408	-13.3647	1.80353	3.9e-15
YLR048W	chr12	242033	243567	-12.114	-2.49282	1.25e-26
YLR049C	chr12	243887	245205	-14.7333	0.296712	0.237703
YLR050C	chr12	245526	246073	-13.8823	1.86869	1.66e-13
YLR051C	chr12	246259	246991	-15.7919	-0.154317	0.607647
YLR052W	chr12	247170	248075	-16.1396	0.116791	0.772179
YLR053C	chr12	248001	248636	-16.9893	3.88547	8.29e-19
YLR054C	chr12	248514	250882	-14.1473	3.13738	6.11e-31
YLR055C	chr12	251258	253112	-13.3781	-1.33187	3.55e-09
YLR056W	chr12	253800	255081	-9.95843	-0.48834	0.0109727
YLR057W	chr12	255251	257873	-13.2634	0.448324	0.0382782
YLR058C	chr12	257865	259430	-11.7036	0.672863	0.00380767
YLR059C	chr12	259579	260558	-14.3667	1.76353	1.02e-11
YLR060W	chr12	260793	262874	-11.226	-0.680681	0.000828207
YLR061W	chr12	263175	264036	-11.1508	-2.47588	2.37e-33
YLR062C	chr12	263578	263955	-11.2711	-2.57249	4.8e-33
YLR063W	chr12	264132	265289	-16.2874	2.48226	5.31e-11
YLR064W	chr12	265415	266364	-16.4036	-0.0470638	1
YLR065C	chr12	266287	266940	-14.6014	-0.47385	0.053777
YLR066W	chr12	267118	267819	-14.8442	-0.475145	0.0911124
YLR067C	chr12	267726	270686	-13.9902	0.305285	0.186287
YLR068W	chr12	270957	271575	-16.9511	1.47595	0.000543081
YLR069C	chr12	271486	273932	-12.6482	-0.0674853	0.742078
YLR070C	chr12	274100	275317	-14.5897	3.61916	2.4e-38
YLR071C	chr12	275246	278659	-13.5504	0.0382207	0.881123
YLR072W	chr12	278841	280999	-13.2044	1.4246	2.42e-10
YLR073C	chr12	280967	281679	-15.2637	1.28307	1.14e-05
YLR074C	chr12	281915	282482	-14.557	-0.945531	0.000177385
YLR075W	chr12	282900	283713	-7.20619	-1.3502	2.36e-12
YLR076C	chr12	283061	283727	-7.50948	-1.39058	5.57e-13
YLR077W	chr12	283873	285797	-13.3764	0.148565	0.512716
YLR078C	chr12	285665	286614	-13.6443	0.170895	0.44123
YLR079W	chr12	286780	287825	-15.1727	-0.225825	0.426232
YLR080W	chr12	287975	289332	-14.8141	2.23143	3.6e-17
YLR081W	chr12	290213	291937	-14.853	1.65197	9.74e-10
YLR082C	chr12	292313	293618	-14.9669	-0.121785	0.691332
YLR083C	chr12	294005	296172	-11.4672	-1.80577	4.51e-19
YLR084C	chr12	296531	300283	-13.3144	-0.316196	0.163734
YLR085C	chr12	300590	302001	-13.9936	0.0513538	0.864504
YLR086W	chr12	302203	306830	-12.6118	0.337854	0.128561
YLR087C	chr12	306798	315775	-11.5599	1.18378	7.21e-10
YLR088W	chr12	316067	318124	-12.059	0.169721	0.40176
YLR089C	chr12	318190	320333	-13.4304	1.16352	2.5e-07
YLR090W	chr12	320638	322198	-13.398	-0.560181	0.0106062
YLR091W	chr12	322226	323449	-15.2673	1.70605	2.87e-09
YLR092W	chr12	323486	326513	-13.9465	2.85294	1.44e-31
YLR093C	chr12	326497	327488	-13.429	-0.616084	0.00770015
YLR094C	chr12	327619	329311	-16.6679	0.327112	0.512812
YLR095C	chr12	329635	332169	-13.4734	0.422073	0.06764
YLR096W	chr12	332065	336192	-13.1358	0.479601	0.0343255
YLR097C	chr12	336232	337266	-15.2766	0.945659	0.000827625
YLR098C	chr12	337461	339498	-14.5595	2.60655	1.6e-22
YLR099C	chr12	339645	341013	-13.7105	1.76924	1.74e-14
YLR099W-A	chr12	341307	341651	-15.7675	0.561364	0.0841658
YLR100W	chr12	341779	342935	-10.4656	0.290525	0.148935
YLR101C	chr12	342567	342962	-12.4813	0.428567	0.0495687
YLR102C	chr12	342856	343792	-14.947	0.447901	0.0917112
YLR103C	chr12	343842	346054	-13.7361	2.15588	2.33e-18
YLR104W	chr12	346544	347043	-14.8515	0.368748	0.147187
YLR105C	chr12	347048	348181	-14.1079	1.68781	2.43e-11
YLR106C	chr12	348856	363868	-10.2342	0.604073	0.00491182
YLR107W	chr12	364013	365440	-13.5787	0.847758	0.00018534
YLR108C	chr12	366544	368381	-14.0604	1.50255	4.96e-08
YLR109W	chr12	368753	369382	-11.2061	0.666543	0.00154242
YLR110C	chr12	369638	370144	-10.5783	-0.165652	0.439816
YLR111W	chr12	370392	370724	-18.5766	3.53204	2.05e-07
YLR112W	chr12	370658	371368	-13.1149	2.72991	1.34e-31
YLR113W	chr12	371298	373058	-11.1138	0.298259	0.155535
YLR114C	chr12	374880	377305	-11.888	-0.297539	0.145242
YLR115W	chr12	377976	380713	-13.3223	0.567958	0.0111033
YLR116W	chr12	380823	382389	-16.2093	1.35667	0.000161329
YLR117C	chr12	382366	384535	-16.0533	0.982213	0.00415349
YLR118C	chr12	384645	385444	-14.9039	-0.376289	0.168363
YLR119W	chr12	385580	386260	-17.3092	0.606554	0.169897
YLR120C	chr12	386191	388371	-11.5968	-0.42942	0.0295873
YLR121C	chr12	388626	390454	-12.4565	1.8202	4.72e-18
YLR120W-A	chr12	388673	388774	-17.7022	0.634889	0.254484
YLR122C	chr12	390909	391332	-16.0236	2.09738	4.34e-10
YLR123C	chr12	391079	391408	-16.6077	1.86246	1.75e-06
YLR124W	chr12	391601	391945	-17.3119	2.60154	1.96e-08
YLR125W	chr12	393485	393895	-16.1482	1.15534	0.000760643
YLR126C	chr12	394722	395601	-14.6507	-1.12855	1.36e-05
YLR127C	chr12	395688	398373	-14.1615	1.70794	8.41e-13
YLR128W	chr12	398515	399505	-16.3155	2.59817	9.6e-13
YLR129W	chr12	399556	402597	-11.4305	-1.47215	3.18e-11
YLR130C	chr12	402751	404207	-12.4206	-0.272258	0.185215
YLR131C	chr12	404446	406823	-15.767	1.80287	2.51e-08
YLR132C	chr12	407271	408183	-15.5063	1.07676	0.000241803
YLR133W	chr12	408375	410259	-13.8992	0.584202	0.0136962
YLR134W	chr12	410586	412514	-12.6063	7.2156	9.89e-142
YLR135W	chr12	413232	415581	-15.0609	1.14546	4.46e-05
YLR136C	chr12	415661	416687	-15.8227	1.86127	1e-08
YLR137W	chr12	417007	418147	-13.6746	0.622992	0.00721234
YLR138W	chr12	418274	421447	-11.2037	-0.778797	0.000218494
YLR139C	chr12	421543	423474	-16.6164	1.97401	5.06e-07
YLR140W	chr12	423475	423801	-16.5249	0.602762	0.135536
YLR141W	chr12	423684	425174	-13.1619	1.12325	4.79e-07
YLR142W	chr12	424906	426677	-14.3027	2.12003	8.98e-18
YLR143W	chr12	427292	429583	-14.0277	-0.452056	0.0503374
YLR144C	chr12	429625	432024	-13.2865	1.22089	2.19e-08
YLR145W	chr12	432169	432774	-17.7903	-0.513979	0.362333
YLR146C	chr12	432764	433759	-13.4373	-0.653012	0.00289298
YLR146W-A	chr12	433861	434146	-16.4053	-0.554595	0.132498
YLR147C	chr12	434062	434478	-16.361	1.03887	0.00350419
YLR148W	chr12	434577	437534	-12.563	1.01684	2.12e-06
YLR149C	chr12	437632	439824	-15.0394	3.88838	8.64e-39
YLR149C-A	chr12	440371	440457	-14.5651	-1.29104	5.18e-07
YLR150W	chr12	440468	441519	-9.75838	-1.97787	1.92e-20
YLR151C	chr12	441534	442747	-16.9111	1.86954	7.25e-06
YLR152C	chr12	442872	444882	-14.6799	1.82163	1.19e-11
YLR153C	chr12	445289	447632	-8.93503	-0.2131	0.262194
YLR154C	chr12	447927	448376	-16.5629	-0.323475	0.363399
YLR157W-D	chr12	475765	475977	-35.0292	29.9736	0.128724
YLR157W-E	chr12	481874	482038	-35.2439	29.5443	0.253715
YLR162W	chr12	489560	489940	-17.1066	-1.54359	0.00052097
YLR162W-A	chr12	490412	490596	-10.3002	0.321886	0.786096
YLR163C	chr12	491736	493304	-12.8391	0.418492	0.0536451
YLR163W-A	chr12	492814	492927	-17.0243	-0.296298	0.510094
YLR164W	chr12	493745	494493	-15.9729	1.00194	0.00219368
YLR165C	chr12	494443	495285	-15.5469	0.837158	0.00647754
YLR166C	chr12	495369	498084	-12.7057	0.0451523	0.825801
YLR167W	chr12	498890	499457	-8.35546	-1.82539	5.29e-18
YLR168C	chr12	498950	500272	-8.45637	-1.7701	4.62e-17
YLR169W	chr12	499561	500837	-13.5592	0.263308	0.238765
YLR170C	chr12	500344	501051	-14.5068	-0.133439	0.61532
YLR171W	chr12	500735	501669	-13.9725	-0.720224	0.00238694
YLR172C	chr12	501216	502190	-13.7305	-0.847018	0.000452462
YLR173W	chr12	502423	504249	-13.3589	1.26961	1.87e-08
YLR174W	chr12	504593	505831	-14.0604	4.31628	1.46e-56
YLR175W	chr12	506118	507711	-11.5398	-2.88853	9.42e-40
YLR176C	chr12	507672	510270	-15.6108	2.92794	2.23e-20
YLR177W	chr12	511020	513012	-13.617	1.704	2.3e-13
YLR178C	chr12	513084	513875	-13.4455	3.03965	4.65e-36
YLR179C	chr12	514046	514750	-11.612	0.550353	0.00990159
YLR180W	chr12	515207	516659	-9.88878	-1.17192	6.01e-09
YLR181C	chr12	516578	517747	-14.2684	-0.230508	0.318172
YLR182W	chr12	517901	520475	-14.3917	-0.436977	0.0839851
YLR183C	chr12	520377	522060	-14.1268	0.698557	0.00399076
YLR184W	chr12	522108	522455	-20.2631	3.32663	0.00787305
YLR185W	chr12	522646	523389	-14.3875	-1.69055	8.05e-12
YLR186W	chr12	523588	524470	-14.5111	-0.527071	0.0375692
YLR187W	chr12	524644	527994	-15.1	2.12974	2.93e-13
YLR188W	chr12	528228	530524	-12.0122	0.110379	0.590983
YLR189C	chr12	530686	534471	-12.3999	1.24428	1.49e-09
YLR190W	chr12	535166	537071	-12.4609	-0.254711	0.251726
YLR191W	chr12	537253	538540	-13.8865	0.315144	0.186455
YLR192C	chr12	538580	539653	-12.5872	-0.834171	5.01e-05
YLR193C	chr12	539845	540591	-15.2748	2.38886	5.79e-16
YLR194C	chr12	540750	541698	-13.7288	0.923749	0.000201679
YLR195C	chr12	541659	543324	-12.1497	0.157251	0.457097
YLR196W	chr12	543896	545831	-13.1036	-1.47851	6.98e-12
YLR197W	chr12	546061	547801	-13.4887	-2.34741	2.3e-21
YLR198C	chr12	547144	547794	-15.2494	-2.22152	8.5e-14
YLR199C	chr12	547692	548809	-15.3696	1.35663	4.53e-06
YLR200W	chr12	548981	549487	-15.2564	0.450787	0.211104
YLR201C	chr12	549435	550344	-16.3917	2.19026	2.58e-09
YLR202C	chr12	550196	550638	-17.5333	3.17699	2.18e-10
YLR203C	chr12	550555	552027	-13.8232	0.844311	0.000211368
YLR204W	chr12	552241	552733	-16.4386	1.58039	1.79e-05
YLR205C	chr12	552636	553774	-13.5759	2.64119	1.62e-26
YLR206W	chr12	554473	556461	-13.6046	0.921236	6.7e-05
YLR207W	chr12	556744	559344	-13.5385	1.90889	1.07e-14
YLR208W	chr12	559434	560689	-11.5706	-1.34225	2.14e-11
YLR209C	chr12	560734	561752	-13.7326	0.144417	0.544919
YLR210W	chr12	561953	563564	-14.3381	1.88284	3.89e-13
YLR211C	chr12	563454	564601	-16.1904	1.7645	5.91e-07
YLR212C	chr12	564718	566440	-15.2746	0.214628	0.458043
YLR213C	chr12	566654	567922	-13.8289	1.86825	2.55e-12
YLR214W	chr12	568436	570760	-10.4416	-1.16389	2.94e-08
YLR215C	chr12	570661	571901	-14.7964	-0.224158	0.397522
YLR216C	chr12	572065	573244	-11.8837	2.70311	2.96e-26
YLR217W	chr12	572909	573232	-13.7335	2.30156	7.57e-20
YLR218C	chr12	573386	573924	-17.7716	2.33449	1.7e-05
YLR219W	chr12	573955	576473	-15.2047	0.781383	0.00562447
YLR220W	chr12	576706	577839	-12.3107	-1.27135	7.67e-09
YLR221C	chr12	578151	579063	-14.4343	-0.756567	0.00237525
YLR222C	chr12	579240	581792	-12.3415	-0.806673	7.5e-05
YLR222C-A	chr12	582006	582236	-19.2905	0.113747	1
YLR223C	chr12	582226	585837	-13.486	0.336197	0.159066
YLR224W	chr12	586332	587660	-14.186	-0.322085	0.171469
YLR225C	chr12	587585	588974	-15.3112	2.20122	5.29e-14
YLR226W	chr12	589317	591043	-13.6586	1.26422	5.02e-08
YLR227C	chr12	590562	592043	-14.391	2.18764	5.96e-16
YLR228C	chr12	599837	602663	-13.6983	0.644098	0.00417705
YLR229C	chr12	604146	604787	-13.5128	-0.544255	0.0131073
YLR230W	chr12	604574	604970	-14.2065	-0.812513	0.000954048
YLR231C	chr12	605676	607147	-11.9218	0.249354	0.208827
YLR232W	chr12	606830	607194	-14.4429	-0.0695632	0.820998
YLR233C	chr12	607425	609524	-14.479	1.6327	7.22e-11
YLR234W	chr12	609783	611753	-14.2753	1.41704	1.89e-07
YLR235C	chr12	611532	611930	-15.9839	1.64326	6.89e-07
YLR236C	chr12	611794	612117	-16.2908	1.76743	1.11e-06
YLR237W	chr12	612379	614360	-14.2952	2.22518	1.98e-17
YLR238W	chr12	614683	616301	-15.6597	1.14513	0.000208294
YLR239C	chr12	616232	617348	-16.529	2.01171	1.79e-07
YLR240W	chr12	617515	620251	-13.5196	0.872321	7.79e-05
YLR241W	chr12	620473	622821	-11.9395	0.458179	0.0218631
YLR242C	chr12	622918	623883	-15.6391	1.5508	7.66e-07
YLR243W	chr12	624123	625096	-13.8491	-0.456185	0.0449299
YLR244C	chr12	625138	626460	-15.3608	0.0885715	0.796157
YLR245C	chr12	626502	626930	-17.0757	0.112136	0.81933
YLR246W	chr12	627118	628246	-14.9016	0.742826	0.00478281
YLR247C	chr12	628566	633382	-12.3016	0.610686	0.00373661
YLR248W	chr12	634120	636229	-11.5033	0.479065	0.0115974
YLR249W	chr12	636738	640000	-6.7189	-1.79225	9.45e-19
YLR250W	chr12	640278	641116	-13.3064	-0.386735	0.0745467
YLR251W	chr12	641342	642174	-13.453	2.21395	1.92e-18
YLR252W	chr12	641957	642312	-14.7042	2.78344	4.49e-21
YLR253W	chr12	642531	644429	-13.1366	0.584161	0.00685451
YLR254C	chr12	644348	645061	-15.612	1.28715	5.86e-05
YLR255C	chr12	645600	645953	-17.0347	2.87487	3.8e-11
YLR256W	chr12	646415	650923	-13.2309	1.16977	1.57e-07
YLR257W	chr12	658645	659889	-11.6855	-0.308773	0.135764
YLR258W	chr12	660649	663194	-11.7583	2.99928	7.6e-35
YLR259C	chr12	663213	665038	-8.92496	0.0816264	0.655183
YLR260W	chr12	665779	668072	-12.9532	0.899186	3.92e-05
YLR261C	chr12	668007	668563	-15.3783	0.367201	0.212321
YLR262C	chr12	668244	668891	-15.0279	0.00602036	1
YLR262C-A	chr12	669389	669678	-13.456	-1.82779	3.84e-09
YLR263W	chr12	670340	672881	-15.1499	1.1006	6.81e-05
YLR264W	chr12	673118	673977	-11.2546	-2.66343	1.88e-27
YLR264C-A	chr12	673411	673979	-11.8773	-2.67132	2.35e-24
YLR265C	chr12	674307	675455	-15.9273	0.187633	0.631565
YLR266C	chr12	675595	677670	-13.5492	0.454712	0.0452069
YLR267W	chr12	678141	679999	-15.5234	2.80704	3.77e-19
YLR268W	chr12	680152	680951	-14.9953	0.620283	0.0254381
YLR269C	chr12	680866	681216	-16.7178	0.81085	0.0436075
YLR270W	chr12	681186	682440	-13.7679	1.22984	2.96e-07
YLR271W	chr12	682589	683791	-15.0889	1.65162	2.45e-09
YLR272C	chr12	683621	687284	-11.6162	2.42111	3.21e-29
YLR273C	chr12	689083	691029	-15.5132	2.51278	3.6e-16
YLR274W	chr12	691526	693997	-11.8464	0.387638	0.0604654
YLR275W	chr12	694334	694845	-16.5333	0.44719	0.216236
YLR276C	chr12	694961	696938	-13.9543	-0.229802	0.342608
YLR277C	chr12	697094	699644	-13.0835	0.435654	0.0399562
YLR278C	chr12	699926	704189	-14.1441	1.35206	5.72e-07
YLR279W	chr12	704309	704698	-16.237	3.03298	4.19e-17
YLR280C	chr12	704483	704833	-16.0204	3.02978	1.53e-18
YLR281C	chr12	704493	704960	-15.748	3.18857	2.12e-22
YLR282C	chr12	705071	705412	-17.6456	1.65988	0.000860169
YLR283W	chr12	705186	706178	-15.6998	1.25121	0.000112166
YLR284C	chr12	706138	707083	-14.128	2.51857	2.77e-21
YLR285W	chr12	707325	708350	-13.4346	-1.1587	1.2e-07
YLR285C-A	chr12	708168	708338	-17.0651	-0.770536	0.0771829
YLR286C	chr12	708302	710368	-12.6922	-0.571423	0.00966968
YLR286W-A	chr12	708562	709309	-13.7487	-0.422711	0.0800447
YLR287C	chr12	710757	712126	-13.2284	-0.357172	0.137005
YLR287C-A	chr12	712373	713199	-11.7378	-1.54318	6.12e-12
YLR288C	chr12	713386	714925	-13.7175	1.50107	6.2e-10
YLR289W	chr12	715022	717099	-14.2604	1.25153	2.54e-07
YLR290C	chr12	717059	717989	-14.6993	0.438769	0.0957752
YLR291C	chr12	718203	719488	-14.3465	-0.100117	0.712945
YLR292C	chr12	719657	720391	-13.7661	0.416285	0.0805252
YLR293C	chr12	720693	721472	-13.5031	-1.27024	2.52e-08
YLR294C	chr12	721701	722030	-16.242	0.0912935	0.81164
YLR295C	chr12	721760	722409	-14.6226	-0.225959	0.353177
YLR296W	chr12	722978	723304	-20.039	3.78185	0.000793213
YLR297W	chr12	723916	724724	-14.6516	0.50759	0.0698469
YLR298C	chr12	724672	725451	-16.7262	1.24319	0.00210979
YLR299W	chr12	725765	728179	-11.5465	2.18162	2.76e-26
YLR299C-A	chr12	727911	728003	-16.4251	2.67087	1.46e-12
YLR300W	chr12	728850	730518	-11.5179	-1.56482	9.29e-12
YLR301W	chr12	730786	731682	-11.9476	-0.663852	0.0020422
YLR302C	chr12	732191	732553	-16.6004	3.02492	3.61e-14
YLR303W	chr12	732542	733876	-11.6589	2.80978	3e-35
YLR304C	chr12	734938	737588	-9.14204	2.58232	1.87e-37
YLR305C	chr12	738124	743877	-11.6986	-0.0322856	0.877737
YLR306W	chr12	744077	744914	-15.7911	0.273378	0.406055
YLR307W	chr12	745620	746525	-16.2019	5.46014	2.17e-45
YLR307C-A	chr12	746848	747111	-31.5654	36.9013	6.99e-61
YLR308W	chr12	747937	748875	-19.172	5.51194	8.46e-12
YLR309C	chr12	748926	751789	-14.7421	1.1911	1.05e-05
YLR310C	chr12	752114	757080	-12.9282	0.66213	0.00160109
YLR311C	chr12	757265	757612	-18.8249	4.20938	1.07e-08
YLR312C	chr12	757637	758833	-15.3373	2.02321	4.62e-12
YLR312W-A	chr12	759449	760352	-13.7903	-0.82354	0.000404679
YLR313C	chr12	759757	762342	-13.399	0.428874	0.063145
YLR314C	chr12	762493	764208	-13.9597	-0.906299	0.000343456
YLR315W	chr12	764808	765269	-16.9874	1.54327	0.00042784
YLR316C	chr12	765226	766415	-14.1851	1.26864	1.13e-07
YLR317W	chr12	765655	766136	-15.2613	0.793276	0.00698343
YLR318W	chr12	766542	769196	-14.9516	2.54971	1.41e-20
YLR319C	chr12	769161	771745	-13.2487	0.330611	0.134316
YLR320W	chr12	771970	776456	-13.4638	1.15776	1.56e-07
YLR321C	chr12	776540	777864	-14.8364	0.384431	0.169801
YLR322W	chr12	777628	778092	-17.0402	1.44076	0.00101145
YLR323C	chr12	778173	778952	-16.0325	1.0554	0.00203265
YLR324W	chr12	779146	781004	-12.7542	1.22569	9.89e-08
YLR325C	chr12	780925	781402	-10.0409	-2.5334	2.7e-33
YLR326W	chr12	782061	783022	-14.3435	1.80325	1.16e-12
YLR327C	chr12	782980	783456	-14.5102	3.51743	3.2e-31
YLR328W	chr12	784720	786279	-13.9742	-0.847608	0.000226014
YLR329W	chr12	786442	787333	-16.1161	1.62434	2.23e-06
YLR330W	chr12	787651	789825	-14.0558	0.395533	0.102318
YLR332W	chr12	790253	791997	-15.3887	1.09051	0.000182369
YLR331C	chr12	790438	791046	-17.1389	0.182027	0.815552
YLR333C	chr12	795487	796373	-13.3299	-2.01418	2.25e-17
YLR334C	chr12	796698	797078	-18.6024	1.47968	0.0310133
YLR335W	chr12	797416	799690	-14.2057	0.588135	0.0181482
YLR336C	chr12	798768	802407	-12.0464	-0.0828727	0.707953
YLR337C	chr12	802541	805106	-14.9931	3.29193	8.19e-30
YLR338W	chr12	804346	805203	-16.2355	3.57996	2.25e-22
YLR339C	chr12	805784	806335	-10.1326	-2.42436	3.93e-33
YLR340W	chr12	805825	806911	-8.81353	-2.36273	2.87e-32
YLR341W	chr12	807385	808818	-15.8967	2.74917	8.85e-16
YLR342W	chr12	809739	815876	-9.40791	-1.21589	3.19e-10
YLR342W-A	chr12	815810	815983	-18.9717	-0.996181	0.160082
YLR343W	chr12	816094	818163	-15.74	2.8641	9.82e-18
YLR344W	chr12	819275	820248	-14.3457	-2.38816	8.11e-21
YLR345W	chr12	820442	822406	-14.4793	0.997065	8.24e-05
YLR346C	chr12	822119	822592	-14.8554	0.681888	0.0190487
YLR347C	chr12	823580	826560	-10.6619	-0.919382	8.76e-07
YLR347W-A	chr12	824788	824928	-14.4892	-0.69455	0.00656859
YLR348C	chr12	826938	827872	-11.4892	2.62417	4.18e-36
YLR349W	chr12	827520	828026	-12.6536	2.5649	7.92e-32
YLR350W	chr12	828687	829469	-14.8525	0.834566	0.00166546
YLR351C	chr12	829377	830370	-14.0408	-0.858499	0.000613859
YLR352W	chr12	830952	833553	-14.8691	1.00038	0.000228653
YLR353W	chr12	834299	836315	-14.4389	0.115198	0.651544
YLR354C	chr12	836252	837398	-10.9825	-1.01918	2.03e-07
YLR355C	chr12	837870	839314	-9.6456	0.14271	0.472847
YLR356W	chr12	840269	841018	-17.3243	4.03322	2.38e-16
YLR357W	chr12	841292	844188	-14.3332	0.183122	0.54041
YLR358C	chr12	843486	844049	-16.1955	0.215647	0.601154
YLR359W	chr12	844222	845864	-12.0573	-0.632099	0.00253043
YLR360W	chr12	846052	847559	-13.5196	0.146082	0.496623
YLR361C	chr12	847091	849175	-13.2281	0.450332	0.0368113
YLR361C-A	chr12	849310	849695	-15.4542	1.40369	1.77e-06
YLR362W	chr12	849855	852131	-12.5338	2.09792	7.19e-23
YLR363C	chr12	852320	853150	-14.955	0.249641	0.380324
YLR363W-A	chr12	853402	853861	-16.9677	0.305578	0.518262
YLR364W	chr12	854022	854445	-15.3323	2.19419	2.53e-13
YLR365W	chr12	855198	855530	-19.1984	3.46633	4.98e-05
YLR364C-A	chr12	855522	855644	-20.1319	3.58894	0.00250053
YLR366W	chr12	855537	855879	-15.9735	-1.61767	5.16e-06
YLR367W	chr12	855877	857376	-10.7842	-1.3187	8.31e-08
YLR368W	chr12	857539	859373	-13.348	1.17104	2.45e-07
YLR369W	chr12	859489	862094	-13.7558	0.457625	0.0398004
YLR370C	chr12	861579	862284	-15.6451	0.575947	0.0750909
YLR371W	chr12	862532	866897	-13.0742	-0.166264	0.453006
YLR372W	chr12	867225	868509	-12.2932	-2.44273	1.7e-30
YLR373C	chr12	868429	871354	-14.4105	1.33149	1.14e-07
YLR374C	chr12	871452	871841	-15.5027	0.80554	0.00646839
YLR375W	chr12	871696	872819	-13.5795	0.239397	0.31485
YLR376C	chr12	872765	873588	-15.0614	4.00035	8.24e-38
YLR377C	chr12	873745	874791	-15.1342	6.18071	7.3e-72
YLR378C	chr12	875591	877383	-14.25	-0.486414	0.0562718
YLR379W	chr12	876921	877318	-16.1463	-0.320118	0.36663
YLR380W	chr12	878201	879640	-15.8895	1.81698	7.29e-08
YLR381W	chr12	879684	882001	-14.8527	2.48783	1.07e-18
YLR382C	chr12	882067	884751	-13.6572	0.223846	0.316239
YLR383W	chr12	885232	888677	-14.4992	1.70221	2.24e-11
YLR384C	chr12	888785	892960	-10.2889	-0.598678	0.00121923
YLR385C	chr12	892992	893390	-15.8542	1.21471	0.000230949
YLR386W	chr12	893628	896382	-13.1786	0.466557	0.0284037
YLR387C	chr12	896320	897740	-12.9352	0.585899	0.0067221
YLR388W	chr12	898157	898896	-14.1164	-1.95547	2.41e-16
YLR389C	chr12	899479	902751	-12.1127	0.695873	0.000562139
YLR390W	chr12	902864	903478	-15.7378	1.44507	6.33e-06
YLR390W-A	chr12	903684	904661	-15.1335	0.395814	0.158104
YLR392C	chr12	904677	906304	-14.4675	1.62872	9.26e-10
YLR393W	chr12	907078	907917	-15.2446	1.07902	0.00017755
YLR394W	chr12	907949	909527	-15.9443	1.30821	0.000103006
YLR395C	chr12	909455	910017	-14.7576	-0.322981	0.230322
YLR396C	chr12	910178	912332	-14.6769	0.874293	0.000861184
YLR397C	chr12	912441	914821	-12.1811	-0.0761746	0.712707
YLR398C	chr12	915067	919054	-12.7113	0.482536	0.0206703
YLR399C	chr12	919356	921626	-11.4398	-0.0795028	0.714921
YLR399W-A	chr12	920868	920972	-15.8348	0.0841998	0.948352
YLR400W	chr12	922062	922535	-16.1997	0.229442	0.452234
YLR401C	chr12	922419	924490	-13.1643	-0.256133	0.239846
YLR402W	chr12	924562	925135	-18.4162	2.37224	0.000816634
YLR403W	chr12	925232	927668	-15.7041	1.75407	2.15e-08
YLR404W	chr12	928702	929703	-15.6552	0.393835	0.219238
YLR405W	chr12	929786	931038	-13.6463	-1.08896	1.08e-06
YLR406C	chr12	930897	931779	-14.1055	-2.27445	6.92e-20
YLR406C-A	chr12	932203	932352	-20.5885	2.67573	0.0757686
YLR407W	chr12	932719	933869	-13.8343	0.74844	0.00185914
YLR408C	chr12	933790	934232	-17.2522	1.01416	0.0338323
YLR409C	chr12	934380	937257	-10.6269	0.0722497	0.710621
YLR410W	chr12	937491	941057	-12.5985	0.851052	3.77e-05
YLR411W	chr12	947249	947974	-16.8125	1.74797	8.91e-06
YLR412W	chr12	948347	949237	-15.4497	-0.446279	0.130034
YLR412C-A	chr12	950262	950468	-20.262	3.33582	0.00787305
YLR413W	chr12	951106	953330	-14.1317	-0.0481768	0.874227
YLR414C	chr12	953244	954240	-12.0105	0.118854	0.590457
YLR415C	chr12	953523	954592	-12.2478	0.218941	0.288131
YLR416C	chr12	954486	954884	-17.2417	4.20845	9.46e-19
YLR417W	chr12	954973	956792	-13.1302	0.642092	0.00373551
YLR418C	chr12	956602	958133	-12.6475	0.117974	0.568843
YLR419W	chr12	958393	962828	-13.1188	0.654509	0.00304244
YLR420W	chr12	963755	964952	-13.2286	0.269681	0.236998
YLR421C	chr12	964873	965585	-12.8176	-0.671882	0.00261617
YLR422W	chr12	965776	971754	-12.0427	1.37199	1.71e-11
YLR423C	chr12	971715	973215	-14.9899	1.42067	1.47e-07
YLR424W	chr12	973440	975620	-14.6728	1.18699	4.95e-06
YLR425W	chr12	982691	986876	-13.9377	1.84267	2.46e-14
YLR426W	chr12	987011	988183	-14.4879	-0.00430123	1
YLR427W	chr12	988328	990599	-13.296	-0.0163824	0.947409
YLR428C	chr12	990612	990956	-15.7924	-1.92395	1.83e-09
YLR429W	chr12	990772	992811	-12.2612	-1.30749	2.08e-10
YLR430W	chr12	993142	1000197	-11.1883	0.561026	0.0043075
YLR431C	chr12	1000134	1001777	-15.9995	0.75111	0.0182275
YLR432W	chr12	1002437	1004181	-13.6248	0.0601094	0.809571
YLR433C	chr12	1003642	1006003	-14.4359	0.628746	0.0116776
YLR434C	chr12	1006009	1006403	-16.9676	-0.643014	0.160465
YLR435W	chr12	1006373	1007136	-14.1194	-0.465531	0.0635705
YLR436C	chr12	1007299	1011396	-13.425	2.03467	1.1e-19
YLR437C	chr12	1011615	1012112	-15.2561	0.0401259	1
YLR437C-A	chr12	1012454	1012681	-14.6572	0.0809094	0.807279
YLR438W	chr12	1012496	1013880	-12.1469	-0.25407	0.27861
YLR438C-A	chr12	1013814	1014223	-13.8604	-0.048657	0.834783
YLR439W	chr12	1014437	1015586	-14.934	2.00061	3.88e-13
YLR440C	chr12	1015490	1017755	-12.4486	0.499482	0.0228626
YLR441C	chr12	1017951	1018924	-10.4406	-2.39463	5.56e-30
YLR442C	chr12	1019216	1022286	-14.3694	0.554681	0.0285024
YLR443W	chr12	1022620	1023966	-12.7936	0.841642	9.83e-05
YLR444C	chr12	1023681	1023983	-14.3937	1.56128	6.81e-10
YLR445W	chr12	1024184	1024832	-19.5489	4.76207	3e-07
YLR446W	chr12	1025209	1026767	-14.8526	0.309653	0.247659
YLR447C	chr12	1026716	1027931	-11.5509	-0.368	0.0634435
YLR448W	chr12	1028784	1030011	-12.6976	-1.92548	2.04e-17
YLR449W	chr12	1030801	1032096	-14.2002	-0.958992	5.13e-05
YLR450W	chr12	1032466	1035840	-12.7586	0.92227	9.99e-06
YLR451W	chr12	1035945	1038978	-12.8732	1.00042	5.06e-06
YLR452C	chr12	1039082	1041438	-13.3632	0.571418	0.00839787
YLR453C	chr12	1041795	1042982	-15.6128	0.677606	0.0276576
YLR454W	chr12	1043900	1051954	-10.8728	1.63474	1.19e-17
YLR455W	chr12	1053409	1054761	-15.461	0.150638	0.629326
YLR456W	chr12	1055053	1055738	-15.6011	1.3593	7.73e-06
YLR457C	chr12	1055808	1056767	-15.1948	1.85764	9.46e-11
YLR458W	chr12	1056451	1056831	-16.356	1.72052	5.05e-06
YLR459W	chr12	1057306	1058568	-15.7893	1.50908	1.94e-06
YLR460C	chr12	1059692	1060931	-15.9963	3.86676	5.53e-28
YLR466C-B	chr12	1071590	1071706	-35.972	-28.0881	1
YML131W	chr13	10166	11486	-13.8053	3.86842	1.97e-50
YML130C	chr13	11418	13247	-10.5989	1.45386	6.94e-12
YML129C	chr13	14372	14764	-17.7591	0.000847689	1
YML128C	chr13	14975	16787	-12.4084	3.261	1.61e-38
YML127W	chr13	17016	19790	-11.1325	0.442131	0.0183875
YML126C	chr13	18878	20524	-11.5573	1.14616	2.88e-08
YML125C	chr13	20705	21715	-12.5625	-0.362709	0.0785053
YML124C	chr13	21932	23699	-10.9085	-0.0499808	0.794098
YML123C	chr13	23924	25833	-13.3451	-1.3814	2.85e-09
YML122C	chr13	26039	26419	-17.1522	4.37013	2.05e-20
YML121W	chr13	26794	28043	-14.4331	0.191455	0.451826
YML120C	chr13	27936	29868	-14.1956	0.582625	0.0132344
YML119W	chr13	30497	31745	-14.6494	1.38767	4.1e-08
YML118W	chr13	32334	33944	-15.6823	2.07923	1.19e-10
YML117W	chr13	34243	37647	-11.5897	0.481505	0.0187029
YML116W-A	chr13	37472	37803	-14.7556	0.427025	0.100316
YML116W	chr13	38088	40146	-14.017	0.213445	0.361726
YML115C	chr13	40157	41840	-12.4034	-1.32496	5.35e-10
YML114C	chr13	42010	43586	-15.9949	1.1607	0.000402875
YML113W	chr13	43973	44918	-15.1574	0.37981	0.254023
YML112W	chr13	45041	46018	-16.818	1.70811	3.63e-05
YML111W	chr13	46765	49819	-14.1929	0.591054	0.0123864
YML110C	chr13	49778	50992	-12.3044	-0.710522	0.000461834
YML109W	chr13	51565	54527	-13.6418	0.748072	0.000848029
YML108W	chr13	54731	55311	-14.098	0.0342759	0.939498
YML107C	chr13	55154	56292	-14.7391	0.120639	0.682956
YML106W	chr13	56554	57603	-11.6646	-2.0478	2.34e-23
YML105C	chr13	57777	58707	-14.5673	-0.44727	0.0750581
YML104C	chr13	58908	62359	-13.5113	-0.282057	0.209428
YML103C	chr13	62533	67588	-11.7108	0.451348	0.0184455
YML102W	chr13	68186	69755	-12.5888	0.422672	0.0415799
YML101C-A	chr13	69409	69726	-14.8177	0.549939	0.0338155
YML101C	chr13	69679	70189	-13.9319	-0.0943928	0.681134
YML100W-A	chr13	70138	70311	-19.7977	4.25733	4.56e-05
YML100W	chr13	70575	74036	-11.9056	2.59768	3.49e-11
YML099W-A	chr13	74229	74558	-16.783	1.11204	0.00686748
YML099C	chr13	74298	77057	-14.2244	1.26393	1.23e-07
YML098W	chr13	77212	77950	-13.9927	-0.352244	0.141815
YML097C	chr13	78268	79732	-15.3044	0.170161	0.581005
YML096W	chr13	79900	81592	-14.7478	0.697469	0.00587707
YML095C	chr13	80782	82137	-15.1789	1.14471	4.71e-05
YML094C-A	chr13	82219	82620	-16.4219	1.08083	0.00424889
YML094W	chr13	82275	82945	-15.6463	1.25933	7.45e-05
YML093W	chr13	83097	85947	-14.5989	-0.773278	0.00306741
YML092C	chr13	85908	86761	-12.764	0.197296	0.361383
YML091C	chr13	87055	90995	-13.8512	1.12725	1.75e-06
YML090W	chr13	90744	91130	-18.6578	2.53635	0.000263547
YML089C	chr13	91041	91409	-19.75	4.35983	1.47e-05
YML088W	chr13	92197	94386	-14.1595	-0.134549	0.619112
YML087C	chr13	94410	95369	-15.4567	1.75233	7.85e-09
YML086C	chr13	95699	97753	-12.629	-1.20344	1.39e-07
YML085C	chr13	97792	99431	-11.6295	-0.616327	0.00357095
YML084W	chr13	99489	99797	-19.324	5.20795	1.18e-09
YML083C	chr13	99794	101050	-14.9763	3.11491	3.36e-26
YML082W	chr13	101773	103954	-13.8391	-0.909669	9.91e-05
YML081C-A	chr13	103847	104210	-15.9804	0.318385	0.300053
YML081W	chr13	104682	108608	-13.0149	0.902537	2.25e-05
YML080W	chr13	108681	110173	-14.4897	0.441017	0.0825588
YML079W	chr13	110228	110923	-15.4752	-0.115592	0.742441
YML078W	chr13	111002	111700	-13.8469	-0.538806	0.0436918
YML076C	chr13	111667	115445	-14.0729	1.68277	5.88e-12
YML077W	chr13	111865	112472	-15.4139	0.387664	0.169896
YML075C	chr13	115589	118979	-11.5195	-1.26157	2.65e-10
YML074C	chr13	120005	121365	-14.3945	-0.490421	0.0554493
YML073C	chr13	123174	124197	-14.089	-1.80706	8.5e-13
YML072C	chr13	124594	129524	-10.7412	-0.045301	0.831791
YML071C	chr13	129698	131646	-15.497	-0.191507	0.45069
YML070W	chr13	133414	135294	-11.298	1.87008	4.79e-19
YML069W	chr13	135435	137236	-11.8863	0.10131	0.628534
YML068W	chr13	137490	139035	-14.1983	0.491332	0.0570323
YML067C	chr13	139051	140230	-12.2749	-0.219217	0.277752
YML066C	chr13	140424	141533	-15.3094	3.33752	5.75e-28
YML065W	chr13	142115	145048	-13.5001	0.47017	0.0386727
YML064C	chr13	144967	145938	-13.5895	0.579958	0.0199885
YML063W	chr13	146455	147315	-10.4312	-2.35838	2.96e-29
YML062C	chr13	147450	148715	-15.1086	0.168702	0.62311
YML061C	chr13	148904	151595	-12.9647	1.51592	1.72e-12
YML060W	chr13	151828	153152	-14.7449	0.341503	0.252911
YML059C	chr13	153063	158322	-12.0755	1.14448	1.75e-08
YML058W-A	chr13	158724	159078	-17.2089	5.43417	4.6e-29
YML058W	chr13	159354	159938	-13.8386	0.757589	0.00114815
YML057C-A	chr13	160023	160412	-17.481	1.49715	0.00156306
YML057W	chr13	160180	162106	-14.6751	1.25852	4.72e-06
YML056C	chr13	162143	164485	-11.2269	-0.560827	0.0059034
YML055W	chr13	164760	165371	-15.8353	0.619876	0.0601772
YML054C	chr13	165410	167308	-14.1503	4.15887	4e-53
YML054C-A	chr13	167623	167781	-17.584	2.35849	2.41e-06
YML053C	chr13	168982	169819	-16.7245	1.61838	5.37e-05
YML052W	chr13	170369	171397	-13.7393	1.13576	1.23e-06
YML051W	chr13	171539	173003	-13.3132	1.05424	2.53e-06
YML050W	chr13	173139	174074	-15.6973	2.0327	1.57e-10
YML049C	chr13	174121	178305	-12.7234	0.957896	4.68e-06
YML048W	chr13	178393	179832	-11.081	-1.05987	6.99e-08
YML047W-A	chr13	179893	180258	-20.4889	2.8782	0.0433122
YML047C	chr13	180017	181075	-19.6588	4.53848	2.74e-06
YML046W	chr13	181390	183384	-13.606	-0.573023	0.0238038
YML043C	chr13	190089	191927	-13.9122	0.893081	0.000387809
YML042W	chr13	192786	194859	-15.5739	6.0651	1.27e-65
YML041C	chr13	194824	195802	-15.5958	2.05648	2.86e-11
YML038C	chr13	202579	204200	-14.6336	0.473287	0.0642795
YML037C	chr13	204386	205408	-16.0033	0.929603	0.00773559
YML036W	chr13	205619	206543	-14.4054	0.254646	0.306049
YML035C	chr13	206410	209003	-12.4511	-0.308434	0.14075
YML034C-A	chr13	209428	209826	-17.6925	1.80869	0.00121603
YML034W	chr13	209450	212321	-14.6543	0.662826	0.0096624
YML032C	chr13	212215	213966	-14.1605	-0.39852	0.116053
YML031C-A	chr13	214086	214421	-16.0953	-0.128084	0.609474
YML031W	chr13	214189	216222	-12.7056	-0.130825	0.548128
YML030W	chr13	216400	217127	-14.4971	-0.199611	0.415563
YML029W	chr13	217263	220282	-11.1097	1.33409	1.72e-11
YML028W	chr13	220107	220836	-9.91934	1.13608	5.45e-08
YML027W	chr13	221304	222918	-13.8409	-0.878555	0.00407137
YML026C	chr13	222802	223846	-11.3062	-2.44348	8.53e-24
YML025C	chr13	224321	225400	-16.2156	1.60803	4.07e-06
YML024W	chr13	225867	226816	-12.2059	-1.9911	4.61e-19
YML023C	chr13	226789	228711	-13.5381	0.421496	0.0574782
YML022W	chr13	228899	229711	-11.145	-1.5005	2.36e-12
YML021C	chr13	229601	230791	-15.5728	0.494331	0.103723
YML020W	chr13	231100	233302	-14.9621	1.55489	9.56e-08
YML019W	chr13	233425	234750	-12.5264	-0.430311	0.0577007
YML018C	chr13	234667	236102	-13.0884	-1.16061	1.34e-07
YML017W	chr13	236588	238801	-12.5162	-0.469337	0.037319
YML016C	chr13	239316	241786	-13.1228	2.05501	1.68e-17
YML015C	chr13	241852	243061	-15.3998	2.20085	2.11e-13
YML014W	chr13	243207	244162	-13.631	0.275949	0.23775
YML013W	chr13	244149	246127	-13.5427	0.829303	0.000161121
YML012C-A	chr13	245537	245914	-15.6799	1.91547	2.19e-09
YML012W	chr13	246069	246878	-11.0452	-1.13072	3.18e-08
YML011C	chr13	246796	247462	-13.7641	0.605128	0.00967731
YML010W	chr13	247636	250911	-11.6511	-0.22966	0.243628
YML009W-B	chr13	250435	251119	-13.5086	-0.0748586	0.749798
YML009C-A	chr13	250675	251001	-14.3617	0.143436	0.557688
YML009C	chr13	251185	251546	-14.7169	-0.224126	0.357873
YML008C	chr13	251774	253025	-10.9086	-0.957277	2.4e-06
YML007C-A	chr13	253159	253272	-17.9634	2.76842	6.55e-07
YML007W	chr13	253694	256021	-12.2009	0.334228	0.101272
YML006C	chr13	255925	258416	-14.5518	0.800775	0.00152273
YML005W	chr13	260237	261657	-14.4112	0.728005	0.00345374
YML004C	chr13	261602	262770	-10.9062	1.09604	2.03e-07
YML003W	chr13	263483	264355	-16.394	3.26331	2.19e-17
YML002W	chr13	264512	266808	-13.5994	2.45218	1.33e-19
YML001W	chr13	267090	267855	-11.3211	0.719807	0.00189404
YMR001C	chr13	268885	271190	-13.2514	0.335565	0.198766
YMR001C-A	chr13	271231	271577	-18.7572	2.34403	0.00106566
YMR002W	chr13	272131	272903	-10.5236	1.69116	2.28e-15
YMR003W	chr13	273118	273789	-14.8415	0.555469	0.0399359
YMR004W	chr13	273983	275673	-14.8784	1.34262	5.94e-07
YMR005W	chr13	275973	277273	-13.6796	0.664253	0.00695188
YMR006C	chr13	277476	279761	-14.3307	0.779995	0.0010433
YMR007W	chr13	279843	280517	-14.618	1.67376	4.77e-11
YMR008C	chr13	280409	282855	-10.5325	0.948532	2.7e-06
YMR009W	chr13	284037	284705	-15.6424	0.958111	0.00177894
YMR010W	chr13	284825	286461	-14.0006	-0.18652	0.421598
YMR011W	chr13	288038	289823	-11.5038	-0.0770513	0.785422
YMR012W	chr13	291008	295103	-11.2678	-0.8529	9.11e-05
YMR013C	chr13	295001	296844	-14.3386	-0.262746	0.297866
YMR013C-A	chr13	296470	296619	-17.4071	-0.762618	0.120326
YMR013W-A	chr13	298280	298468	-12.5306	-0.577187	0.0808204
YMR014W	chr13	298778	300525	-14.7364	-0.315644	0.260471
YMR015C	chr13	300730	302664	-12.8768	-0.497539	0.0171725
YMR016C	chr13	303122	305901	-14.7653	2.44713	2.73e-19
YMR017W	chr13	307488	308681	-16.9994	5.21625	1.29e-29
YMR018W	chr13	310232	312011	-15.8219	2.04339	4.17e-10
YMR019W	chr13	312145	315098	-13.9578	0.0543611	0.806273
YMR020W	chr13	315297	316979	-12.0456	3.08975	4.39e-43
YMR021C	chr13	317143	318475	-13.6363	0.757628	0.00093098
YMR022W	chr13	318661	319278	-15.9474	1.55744	1.8e-06
YMR023C	chr13	319389	321100	-14.3714	0.953904	8.62e-05
YMR024W	chr13	321881	323189	-14.5243	0.156704	0.540017
YMR025W	chr13	323299	324186	-16.034	2.27014	4.72e-11
YMR026C	chr13	324186	325548	-14.1475	0.544659	0.0225537
YMR027W	chr13	325808	327334	-12.3471	-0.0317761	0.884967
YMR028W	chr13	327416	328684	-15.7448	2.10595	5.9e-11
YMR029C	chr13	328567	330286	-13.6106	-0.599531	0.00683922
YMR030W	chr13	330632	332210	-17.1318	2.42665	1.15e-07
YMR031C	chr13	332047	334742	-14.6986	0.70562	0.00903179
YMR031W-A	chr13	334708	335034	-17.3699	1.95254	2.3e-05
YMR032W	chr13	335297	337392	-13.4775	2.0583	1.65e-17
YMR030W-A	chr13	337312	337602	-20.189	3.47792	0.00250053
YMR033W	chr13	337758	339432	-13.0358	-0.600361	0.00444471
YMR034C	chr13	339341	340837	-14.4928	1.68442	1.82e-11
YMR035W	chr13	341120	341776	-15.0285	0.0985622	0.728312
YMR036C	chr13	341723	343550	-14.6335	-0.542991	0.0305752
YMR037C	chr13	344285	346602	-15.7474	1.31086	3.75e-05
YMR038C	chr13	347409	348290	-12.4911	0.112567	0.59235
YMR039C	chr13	348487	349609	-14.4404	0.3997	0.101167
YMR040W	chr13	350291	350939	-16.6463	1.18131	0.00175393
YMR041C	chr13	350965	352074	-15.2338	1.22738	1.61e-05
YMR042W	chr13	352520	353184	-15.5092	1.11134	0.000257503
YMR043W	chr13	353339	354792	-15.0713	0.182962	0.578753
YMR044W	chr13	355330	356997	-14.9733	0.577914	0.0269031
YMR047C	chr13	363294	366780	-11.6632	0.109379	0.613247
YMR048W	chr13	366964	368033	-14.5288	1.3867	6.06e-08
YMR049C	chr13	368060	370552	-12.9754	-1.20897	8.98e-08
YMR052W	chr13	379534	380907	-15.394	1.97864	5.36e-11
YMR052C-A	chr13	380068	380433	-17.7082	2.44103	1.95e-06
YMR053C	chr13	380322	382897	-14.2347	1.7149	1.25e-11
YMR054W	chr13	383250	386055	-12.2207	-0.570082	0.00463932
YMR055C	chr13	386012	387126	-15.8941	2.23268	1.5e-11
YMR056C	chr13	387217	388311	-14.3616	2.891	2.74e-28
YMR057C	chr13	388358	388729	-16.9495	5.31191	3.6e-31
YMR058W	chr13	388778	390878	-9.70416	-1.03956	1.35e-06
YMR059W	chr13	391073	391589	-16.2199	-0.266301	0.495923
YMR060C	chr13	391517	392541	-15.2408	0.229259	0.453453
YMR061W	chr13	392742	394899	-12.6415	-0.191254	0.387609
YMR062C	chr13	394992	396402	-11.1131	2.03998	6.76e-24
YMR063W	chr13	397076	397795	-15.3325	0.962786	0.00129894
YMR064W	chr13	397874	399580	-14.2116	0.926853	0.00016229
YMR065W	chr13	399731	401293	-14.0815	2.29715	3.05e-20
YMR066W	chr13	401540	404236	-14.0658	0.605665	0.0135851
YMR067C	chr13	404311	405586	-15.4741	1.34647	6.16e-06
YMR068W	chr13	406223	407628	-14.3433	1.8516	2.07e-13
YMR069W	chr13	407708	408565	-15.2107	0.802135	0.0110858
YMR070W	chr13	408903	410774	-15.271	1.27339	9.06e-06
YMR071C	chr13	410712	411308	-14.1761	0.617735	0.0101151
YMR073C	chr13	411472	412872	-13.7069	0.60501	0.00622547
YMR072W	chr13	411537	412252	-14.7598	0.021656	1
YMR074C	chr13	412984	413478	-13.231	-1.36471	1.03e-09
YMR075W	chr13	413657	416144	-15.7287	1.56215	6.98e-07
YMR075C-A	chr13	415687	416052	-17.5942	1.75589	0.000427584
YMR076C	chr13	416063	420016	-14.762	1.45435	1.67e-07
YMR077C	chr13	421333	422224	-15.3756	0.85509	0.00421311
YMR078C	chr13	422416	424733	-15.0351	1.24652	6.57e-06
YMR079W	chr13	424956	426387	-12.9057	-1.02625	1.21e-06
YMR080C	chr13	426323	429706	-10.7959	-0.0541079	0.784633
YMR081C	chr13	429896	431301	-14.8158	0.454888	0.0896385
YMR082C	chr13	431768	432124	-35.0292	29.9738	0.128724
YMR083W	chr13	434722	436010	-10.7361	-1.34562	4.56e-11
YMR084W	chr13	436627	437415	-16.2769	0.314962	0.347881
YMR085W	chr13	437490	438788	-14.7836	2.65538	2.3e-17
YMR086W	chr13	439162	442233	-13.5646	1.44573	3.79e-08
YMR087W	chr13	442016	443416	-14.6318	1.10824	3.44e-05
YMR086C-A	chr13	442025	442363	-17.3311	1.39233	0.00258125
YMR088C	chr13	443319	445175	-12.0641	0.398789	0.0474741
YMR089C	chr13	445426	448201	-13.2091	1.08647	1e-06
YMR090W	chr13	449187	449994	-14.6939	4.07523	4.5e-40
YMR091C	chr13	450007	451397	-13.0397	-1.11283	3.6e-07
YMR092C	chr13	451574	453561	-11.1699	0.145353	0.452908
YMR093W	chr13	453949	455657	-12.8234	-0.913032	4.1e-05
YMR094W	chr13	455824	457260	-15.9175	1.69668	2.28e-07
YMR095C	chr13	457284	457958	-15.654	1.54813	7.66e-07
YMR096W	chr13	458187	459451	-13.4288	3.80448	4.75e-52
YMR097C	chr13	459391	460551	-14.7474	0.320281	0.232791
YMR098C	chr13	460727	462718	-13.7321	0.559543	0.012223
YMR099C	chr13	463866	464850	-12.3974	-0.655356	0.000835672
YMR100W	chr13	465943	468364	-12.8637	-0.694232	0.000867737
YMR101C	chr13	468290	469475	-18.2934	0.940399	0.146566
YMR102C	chr13	469752	472709	-12.7611	-1.06048	1.78e-06
YMR103C	chr13	472457	473368	-14.3107	-0.398969	0.118246
YMR104C	chr13	473186	475499	-12.8199	-0.451585	0.103004
YMR105C	chr13	475770	477665	-12.1174	2.74472	6e-14
YMR105W-A	chr13	478063	478257	-17.6961	2.44936	6.16e-06
YMR106C	chr13	478300	480189	-15.6458	1.27939	4.05e-05
YMR107W	chr13	483013	483360	-16.049	9.75465	1.73e-111
YMR108W	chr13	483876	486333	-10.6085	-0.453611	0.0190786
YMR109W	chr13	486561	490328	-13.001	-0.988346	5.63e-06
YMR110C	chr13	490261	492023	-12.9605	1.70398	2.5e-15
YMR111C	chr13	492270	493843	-15.3789	2.03693	7.73e-11
YMR112C	chr13	493989	494829	-15.3774	0.579935	0.0455558
YMR113W	chr13	494952	496323	-13.3923	1.15582	3.06e-07
YMR114C	chr13	496294	497481	-16.5156	2.48147	1.01e-10
YMR115W	chr13	497660	499402	-12.7978	0.564371	0.0108988
YMR116C	chr13	499323	500717	-7.53408	-1.46232	3.47e-13
YMR117C	chr13	501249	501890	-15.8734	0.0157035	1
YMR118C	chr13	502143	502733	-14.5264	1.68057	7.08e-11
YMR119W	chr13	505140	507235	-13.6929	0.180646	0.402522
YMR119W-A	chr13	506995	507450	-15.156	0.912392	0.000842374
YMR120C	chr13	507356	509315	-10.7369	0.594127	0.0116817
YMR121C	chr13	509696	510442	-17.5269	0.475593	0.277717
YMR122C	chr13	510700	511074	-17.1183	3.28104	5.49e-13
YMR122W-A	chr13	511269	511815	-13.4687	0.414187	0.0788039
YMR123W	chr13	513560	514002	-15.1712	-0.125592	0.673776
YMR124W	chr13	514415	517350	-14.7705	2.13136	7.42e-15
YMR125W	chr13	517461	520585	-11.6607	-0.482012	0.0147819
YMR126C	chr13	520672	521865	-15.534	-0.393603	0.197595
YMR127C	chr13	522189	523447	-15.0813	0.684624	0.0202623
YMR128W	chr13	523667	527563	-14.0533	0.915299	8.01e-05
YMR129W	chr13	527745	531924	-12.2892	0.444951	0.0345028
YMR130W	chr13	532040	533103	-14.2766	0.86171	0.000393975
YMR131C	chr13	533116	534790	-11.6491	-1.75837	5.95e-17
YMR132C	chr13	533659	535641	-12.152	-1.63476	1.63e-14
YMR133W	chr13	536206	537608	-15.5959	2.30924	3.52e-13
YMR134W	chr13	537714	538703	-14.5239	1.27742	6.62e-07
YMR135C	chr13	538561	540055	-13.4069	0.338177	0.156945
YMR135W-A	chr13	539910	540443	-15.7001	0.713987	0.0234536
YMR136W	chr13	540970	542961	-16.4764	2.14868	1.76e-08
YMR137C	chr13	542896	544992	-14.875	2.1732	1.61e-14
YMR138W	chr13	545153	545799	-14.6184	0.478196	0.0669256
YMR139W	chr13	545912	547333	-14.4937	1.45896	1.13e-08
YMR140W	chr13	547666	550003	-14.4844	1.34964	8.21e-08
YMR141C	chr13	549670	550043	-17.4341	2.34217	2.31e-06
YMR142C	chr13	550132	551222	-11.9834	-2.27474	1.04e-21
YMR141W-A	chr13	550910	551134	-17.3056	-0.885286	0.0506099
YMR143W	chr13	551899	552987	-11.7073	-2.43167	1.8e-27
YMR144W	chr13	553235	554687	-15.3201	0.743349	0.0125071
YMR145C	chr13	554761	556542	-10.8609	-1.09519	7.41e-08
YMR146C	chr13	557394	558562	-13.3728	-1.19028	2.47e-07
YMR147W	chr13	559115	559875	-17.0014	1.18497	0.00663193
YMR148W	chr13	560124	560985	-16.0188	0.710066	0.0411839
YMR149W	chr13	560930	561949	-13.3411	-0.260453	0.223082
YMR150C	chr13	561860	562527	-13.7027	0.461645	0.040048
YMR151W	chr13	562505	562942	-15.9146	0.745955	0.0190856
YMR152W	chr13	563024	564266	-15.6759	1.51201	1.36e-06
YMR153W	chr13	564394	566011	-13.3305	-0.219873	0.304879
YMR153C-A	chr13	565573	565908	-15.6956	-0.625025	0.0397298
YMR154C	chr13	565925	568200	-14.8225	1.52467	1.28e-08
YMR155W	chr13	568550	570193	-13.2015	1.29903	1.89e-09
YMR156C	chr13	570299	571015	-15.5857	2.26853	4.05e-13
YMR157C	chr13	571171	572060	-14.4169	2.08642	5.24e-17
YMR158W	chr13	572203	572798	-14.7699	1.80494	3.66e-11
YMR158C-A	chr13	573152	573373	-20.6941	2.47151	0.1315
YMR158W-B	chr13	574470	574790	-17.3649	1.7311	0.000217238
YMR159C	chr13	574475	574927	-16.78	1.67712	3.63e-05
YMR160W	chr13	575016	577556	-15.402	2.06224	1.21e-11
YMR161W	chr13	577680	578655	-14.4061	-0.362289	0.147705
YMR162C	chr13	578536	584066	-12.639	1.585	2.1e-12
YMR163C	chr13	584222	586533	-15.5323	1.20364	6.79e-05
YMR164C	chr13	587147	589647	-15.3965	2.34554	6.51e-15
YMR165C	chr13	589948	592761	-12.8096	0.393233	0.0607122
YMR166C	chr13	593168	594472	-14.7394	0.992302	0.000105116
YMR167W	chr13	594890	597918	-13.5794	0.4232	0.0561917
YMR168C	chr13	597257	599235	-14.263	0.497058	0.0417603
YMR169C	chr13	599318	601017	-15.2909	2.77572	3.31e-21
YMR170C	chr13	601483	603212	-13.7335	3.5279	5.58e-42
YMR171C	chr13	603653	605716	-14.4433	2.08016	9.69e-16
YMR172W	chr13	605980	608139	-14.116	0.444419	0.0832076
YMR172C-A	chr13	607827	608210	-16.3083	0.805626	0.0306459
YMR173W	chr13	608647	610051	-14.3194	2.81152	6.55e-25
YMR173W-A	chr13	608896	610092	-15.7888	2.57063	6.57e-15
YMR174C	chr13	610011	610404	-16.9155	2.41024	1.68e-08
YMR175W	chr13	611015	611369	-16.902	6.88488	3.88e-49
YMR175W-A	chr13	611313	611507	-19.5366	0.144969	1
YMR176W	chr13	611655	616237	-12.542	0.876243	2.17e-05
YMR177W	chr13	616495	618292	-14.6807	0.0969033	0.711892
YMR178W	chr13	618449	619456	-13.1308	-0.319501	0.191516
YMR179W	chr13	619857	622133	-15.6138	1.75837	2.28e-08
YMR180C	chr13	622134	623212	-16.2824	2.36469	3.64e-11
YMR181C	chr13	623428	624256	-16.0694	1.5535	4.65e-06
YMR182C	chr13	624424	625273	-16.7751	1.23866	0.00430988
YMR182W-A	chr13	625810	625896	-20.3972	3.06164	0.0139409
YMR183C	chr13	626833	627875	-14.1505	-0.651755	0.0047633
YMR184W	chr13	628153	628854	-14.7749	0.914888	0.000501892
YMR185W	chr13	629023	632001	-14.0728	1.27151	4.91e-08
YMR186W	chr13	632331	634564	-8.71947	0.921806	5.21e-07
YMR187C	chr13	634503	635965	-14.756	1.60624	2.37e-09
YMR188C	chr13	636194	637063	-13.9561	0.529278	0.0414496
YMR189W	chr13	637347	640688	-11.7517	3.46922	1.45e-49
YMR190C	chr13	640914	645257	-12.928	0.567726	0.0072515
YMR191W	chr13	645629	646939	-11.7818	2.89081	4.41e-39
YMR192W	chr13	647032	649362	-15.3462	2.43828	3.18e-16
YMR193W	chr13	650017	650925	-15.3264	-0.57616	0.0563383
YMR193C-A	chr13	651071	651457	-16.8458	0.0688755	0.83866
YMR194W	chr13	651144	652008	-15.476	-1.20762	6.36e-05
YMR194C-B	chr13	652450	652886	-10.079	-0.706559	0.0274783
YMR194C-A	chr13	652911	653135	-17.7025	1.28129	0.0118952
YMR195W	chr13	653955	654543	-16.2575	0.90234	0.0081112
YMR196W	chr13	654996	658463	-11.9962	4.19961	2.17e-70
YMR197C	chr13	658383	659229	-16.6249	0.778414	0.0419911
YMR198W	chr13	659686	661642	-14.1849	0.731581	0.00739687
YMR199W	chr13	662449	664380	-15.5827	2.88125	4.41e-20
YMR200W	chr13	664646	665869	-12.3762	-0.159944	0.433897
YMR201C	chr13	665656	667157	-15.1182	0.780696	0.00559172
YMR202W	chr13	667501	668268	-10.6186	0.31674	0.128315
YMR203W	chr13	668436	669875	-13.4797	-0.892384	8.8e-05
YMR204C	chr13	670062	671375	-17.1292	1.25092	0.00573317
YMR205C	chr13	671594	674830	-10.8437	-0.782046	0.000194751
YMR206W	chr13	675895	676836	-15.8462	5.23863	1.85e-46
YMR207C	chr13	677169	683664	-12.5808	0.767925	0.000331172
YMR208W	chr13	684446	685885	-12.5208	-0.403152	0.0619445
YMR209C	chr13	684865	687319	-12.389	-0.319099	0.112928
YMR210W	chr13	687482	688916	-13.3828	0.410153	0.0706043
YMR211W	chr13	689072	690645	-14.1142	0.85711	0.000267979
YMR212C	chr13	690600	693168	-11.7718	-0.88977	8.49e-06
YMR213W	chr13	693335	695184	-15.3589	2.21878	3.26e-13
YMR214W	chr13	695331	696663	-12.6485	-0.862059	8.95e-05
YMR215W	chr13	696775	698498	-13.1361	0.195262	0.390987
YMR216C	chr13	698624	701226	-12.0585	-0.0276705	0.902933
YMR217W	chr13	701747	703450	-10.3347	-1.57972	9.84e-16
YMR218C	chr13	703578	706886	-13.4585	0.842799	0.000139498
YMR219W	chr13	707098	712149	-13.294	1.08991	2.88e-06
YMR220W	chr13	712227	713745	-10.9853	0.446813	0.0272798
YMR221C	chr13	713869	715494	-14.9275	0.527368	0.0498946
YMR222C	chr13	715604	716348	-15.0004	0.227602	0.416225
YMR223W	chr13	716672	718570	-13.8512	-0.0582546	0.805239
YMR224C	chr13	718475	720689	-16.1464	0.590334	0.0839195
YMR225C	chr13	720825	721410	-16.1101	0.19185	0.557008
YMR226C	chr13	721555	722426	-11.9674	1.12579	9.94e-07
YMR227C	chr13	722534	724438	-14.7545	1.30075	5.15e-06
YMR228W	chr13	724625	725721	-14.9032	0.429659	0.106792
YMR229C	chr13	725851	731229	-10.4418	-1.04915	1.96e-08
YMR230W	chr13	732382	733235	-13.0236	-2.1408	4.41e-19
YMR230W-A	chr13	733267	733455	-20.8317	2.19263	0.225681
YMR231W	chr13	733567	736824	-14.0604	0.763389	0.00106411
YMR232W	chr13	736925	738958	-17.3328	4.03323	4.34e-17
YMR233W	chr13	739142	740029	-15.5297	-1.03864	0.000559579
YMR234W	chr13	740169	741454	-15.3803	0.0900662	0.753867
YMR235C	chr13	741374	742759	-12.5446	-1.26402	3.62e-09
YMR236W	chr13	742954	743560	-13.6511	-0.53291	0.0176357
YMR237W	chr13	743697	746088	-14.0267	0.281236	0.260171
YMR238W	chr13	746225	747820	-11.8979	-0.674726	0.000725568
YMR239C	chr13	748142	749726	-13.8914	-0.948398	0.000121131
YMR240C	chr13	749890	751293	-13.9714	1.86049	1.87e-14
YMR241W	chr13	751824	752948	-11.2049	-0.739893	0.000456762
YMR242C	chr13	753143	754309	-15.2899	-1.61104	2.57e-07
YMR242W-A	chr13	754296	754385	-20.6999	2.46009	0.1315
YMR243C	chr13	754682	756283	-11.0458	-2.11409	8.67e-24
YMR244W	chr13	757249	758316	-14.4462	4.92455	2.46e-60
YMR244C-A	chr13	758431	758830	-16.1721	0.306084	0.452043
YMR245W	chr13	758562	759245	-15.0716	1.17605	4.34e-05
YMR246W	chr13	759578	762063	-12.0048	-0.872006	2.85e-05
YMR247C	chr13	763300	768109	-11.1725	0.244848	0.225815
YMR247W-A	chr13	769213	769603	-17.014	2.2258	1.41e-07
YMR250W	chr13	770761	772662	-11.8902	5.10882	1.15e-54
YMR251W	chr13	772914	774014	-15.4688	3.28912	1.24e-24
YMR251W-A	chr13	774723	775134	-10.9128	1.50367	6.7e-09
YMR252C	chr13	774945	775718	-11.9202	1.50718	1.06e-08
YMR253C	chr13	775943	777234	-15.0441	2.14166	1.11e-14
YMR254C	chr13	777614	777922	-18.5685	2.08036	0.00269856
YMR255W	chr13	777966	778676	-15.2077	1.05287	0.000226134
YMR256C	chr13	778803	779152	-14.7059	-0.721262	0.00833852
YMR257C	chr13	779402	782030	-14.7534	2.07115	1.88e-14
YMR258C	chr13	782604	784325	-13.1593	-0.140038	0.528434
YMR259C	chr13	784585	788943	-13.3493	-0.133952	0.540177
YMR260C	chr13	789243	789858	-12.2621	-1.06141	9.5e-06
YMR261C	chr13	790083	793539	-12.3788	0.604907	0.0084968
YMR262W	chr13	793680	794753	-13.1471	1.51463	2.62e-12
YMR263W	chr13	794784	795586	-14.0857	1.42846	1.74e-09
YMR264W	chr13	795763	796542	-12.3746	0.023558	0.924509
YMR265C	chr13	796453	798001	-13.2376	0.952411	1.91e-05
YMR266W	chr13	798446	801549	-12.0101	-0.935386	1.43e-05
YMR267W	chr13	801668	802859	-14.5134	-1.04818	4.35e-05
YMR268C	chr13	801935	804264	-14.2152	-0.360007	0.141792
YMR269W	chr13	804428	805148	-19.0712	2.54659	0.00148474
YMR270C	chr13	805235	806552	-14.3075	-0.170758	0.490321
YMR271C	chr13	806735	807589	-15.1714	3.89771	4.73e-37
YMR272C	chr13	809469	810808	-14.6293	-0.655511	0.0148357
YMR272W-A	chr13	810466	810579	-16.9586	-0.552075	0.235561
YMR272W-B	chr13	811152	811196	-20.9877	-0.119427	1
YMR273C	chr13	811182	814169	-14.2778	-0.427903	0.0690735
YMR274C	chr13	814364	815311	-16.9435	1.32674	0.00200542
YMR275C	chr13	815578	818623	-13.4858	0.825925	0.00078147
YMR276W	chr13	818804	820055	-13.04	-0.846841	0.000543218
YMR277W	chr13	820169	822629	-13.2365	-0.319627	0.207981
YMR278W	chr13	822733	824755	-13.791	1.84857	1.36e-13
YMR279C	chr13	824729	826351	-15.6254	3.54856	2.21e-27
YMR280C	chr13	827028	831329	-14.3436	2.51519	1.66e-20
YMR281W	chr13	832223	833347	-15.4144	0.583225	0.0510624
YMR282C	chr13	832507	835134	-13.4912	-0.432884	0.0545431
YMR283C	chr13	835251	837081	-14.8845	1.68431	5.11e-10
YMR284W	chr13	838142	840096	-13.603	0.991565	4.13e-05
YMR285C	chr13	840003	841724	-13.7184	0.132169	0.604901
YMR286W	chr13	841934	842324	-15.6471	-0.684253	0.0326307
YMR287C	chr13	842224	845393	-14.0562	1.28691	1.14e-07
YMR288W	chr13	845597	848537	-13.3827	0.637222	0.00495407
YMR289W	chr13	848630	849949	-13.2264	0.289299	0.194454
YMR290C	chr13	849869	851591	-13.1868	-0.536669	0.0210698
YMR290W-A	chr13	851422	851769	-16.0787	-0.0162265	1
YMR291W	chr13	852562	854566	-14.1689	0.826198	0.00353999
YMR292W	chr13	854749	855389	-15.2497	-0.574657	0.0662557
YMR293C	chr13	855336	856821	-14.8494	0.780484	0.00296985
YMR294W	chr13	856958	858258	-15.5538	1.07672	0.000341957
YMR295C	chr13	858124	858932	-11.8518	-0.890919	8.41e-06
YMR294W-A	chr13	858209	858568	-13.3409	-1.16249	5.08e-07
YMR296C	chr13	859164	860984	-13.4749	0.596658	0.00673051
YMR297W	chr13	861844	863628	-10.312	0.781031	0.000102625
YMR298W	chr13	863796	864387	-15.7187	0.9235	0.00253655
YMR299C	chr13	863913	865402	-13.4575	2.15827	3.54e-19
YMR300C	chr13	865520	867208	-11.1718	-0.841065	3.7e-05
YMR301C	chr13	867492	869738	-12.7671	0.792767	0.000252065
YMR302C	chr13	869975	872659	-12.2226	0.702579	0.000561479
YMR303C	chr13	873287	874385	-12.3671	6.08849	1.81e-109
YMR304W	chr13	874775	878860	-12.243	2.03695	6.95e-24
YMR304C-A	chr13	878780	879130	-15.8011	0.586806	0.0736714
YMR305C	chr13	878898	880358	-12.7073	-0.202299	0.333323
YMR306W	chr13	881159	886516	-13.484	3.99708	3.17e-59
YMR306C-A	chr13	886183	886572	-16.2584	3.73137	1.75e-22
YMR307W	chr13	886933	888863	-10.7402	-2.4079	4.77e-30
YMR307C-A	chr13	887720	887925	-14.2338	-2.29969	4.52e-19
YMR308C	chr13	888919	892347	-10.3648	-1.09933	1.63e-08
YMR309C	chr13	892828	895490	-11.6134	-2.44124	7.84e-30
YMR310C	chr13	895656	896698	-16.1798	1.8793	4.97e-08
YMR311C	chr13	896827	897641	-15.0403	0.47787	0.081238
YMR312W	chr13	898385	899337	-15.9443	1.97669	2.31e-09
YMR313C	chr13	899217	901357	-12.7742	-0.397743	0.0633351
YMR314W	chr13	901653	902573	-14.818	-0.899505	0.000911977
YMR315W	chr13	902729	903948	-13.661	2.16311	2.09e-16
YMR315W-A	chr13	904286	904393	-18.8447	0.992324	0.186661
YMR316W	chr13	904759	905903	-12.021	0.0465053	0.832335
YMR316C-A	chr13	905015	906033	-12.2549	0.142585	0.51234
YMR316C-B	chr13	907270	908070	-15.8985	1.27593	6.42e-05
YMR317W	chr13	907363	910785	-13.8534	0.676283	0.00483994
YMR318C	chr13	910923	912253	-10.3471	-0.393811	0.0407916
YMR319C	chr13	912676	914718	-11.2545	0.767621	0.000167838
YMR320W	chr13	916745	917473	-15.7854	1.39652	2.01e-05
YMR321C	chr13	917578	917895	-35.5287	28.9746	1
YMR322C	chr13	918365	919078	-35.5287	28.9746	1
YMR323W	chr13	920087	921400	-34.5301	30.9719	0.00893622
YNL336W	chr14	8330	9475	-35.5347	28.9626	0.502477
YNL333W	chr14	13267	14163	-19.9842	3.8843	0.000447071
YNL332W	chr14	14832	15854	-36.03	27.9721	1
YNL331C	chr14	16054	17408	-14.5196	4.48166	7.55e-55
YNL330C	chr14	17966	19354	-13.059	-0.806221	0.000496844
YNL329C	chr14	19504	22720	-12.7327	1.34198	1.83e-10
YNL328C	chr14	22834	23274	-17.7134	-0.48875	0.376871
YNL327W	chr14	24014	27291	-13.8875	-0.431839	0.0796787
YNL326C	chr14	27183	28396	-14.9192	0.0973253	0.778574
YNL325C	chr14	28682	31377	-12.8397	2.26668	7.18e-24
YNL324W	chr14	31049	31444	-16.1297	1.9762	8.14e-09
YNL323W	chr14	31891	33331	-13.395	-0.641715	0.00308019
YNL322C	chr14	33266	34259	-14.6712	-0.479363	0.0694572
YNL321W	chr14	34695	37421	-14.0379	2.00629	3.29e-16
YNL320W	chr14	37640	38658	-14.8026	1.39779	1.89e-07
YNL318C	chr14	38609	40233	-17.2307	6.23431	1.39e-38
YNL319W	chr14	38641	39081	-18.759	6.34161	2.74e-19
YNL317W	chr14	40585	42091	-14.5981	0.771318	0.00369909
YNL316C	chr14	42060	43131	-15.9298	1.89636	1.21e-08
YNL315C	chr14	43267	44289	-13.5372	-0.320734	0.160809
YNL314W	chr14	44425	45299	-15.3499	0.193618	0.504787
YNL313C	chr14	45248	48029	-13.157	-0.486642	0.0423002
YNL312W	chr14	48265	49300	-13.1786	-0.0636501	0.78266
YNL311C	chr14	49396	51687	-15.1212	1.26839	6.02e-06
YNL310C	chr14	51852	52454	-16.8865	0.596982	0.148597
YNL309W	chr14	52583	54114	-16.538	2.60432	2.86e-11
YNL308C	chr14	54004	55934	-14.6203	-0.365034	0.160126
YNL307C	chr14	56124	57740	-13.94	-0.8394	0.00158226
YNL306W	chr14	58136	58901	-13.5324	-1.03464	2.6e-06
YNL305C	chr14	58830	59823	-14.3808	1.42894	9.23e-09
YNL304W	chr14	60277	61671	-15.4164	1.0273	0.000526471
YNL303W	chr14	61509	61869	-16.9139	0.117783	0.832775
YNL302C	chr14	61862	62957	-12.2455	-2.11163	5.87e-20
YNL301C	chr14	63435	64595	-13.7965	-0.660546	0.00930266
YNL300W	chr14	65650	66308	-15.4586	1.10635	0.000206926
YNL299W	chr14	66533	68525	-13.5567	0.839815	0.00126635
YNL298W	chr14	68777	71619	-14.4824	1.48819	1.39e-08
YNL297C	chr14	71465	76581	-13.1077	0.1775	0.410323
YNL296W	chr14	76271	76598	-16.6302	-0.310114	0.51086
YNL295W	chr14	76826	78673	-14.0806	0.540897	0.0291981
YNL294C	chr14	78514	80423	-12.4066	0.378986	0.0613841
YNL293W	chr14	80582	82629	-13.1178	0.653282	0.00200706
YNL292W	chr14	82803	84015	-16.0149	-0.584528	0.0839082
YNL291C	chr14	84077	86030	-13.1984	0.500207	0.0200596
YNL290W	chr14	85993	87328	-13.5586	-0.260697	0.238765
YNL289W	chr14	87800	88868	-15.106	1.07973	0.000326661
YNL288W	chr14	90159	91560	-15.2186	0.945651	0.000774688
YNL287W	chr14	91802	95035	-11.4624	-1.0457	1.35e-07
YNL286W	chr14	95091	96154	-14.1341	0.158209	0.508556
YNL285W	chr14	96171	96542	-20.0836	3.68883	0.0014082
YNL284C	chr14	103080	104070	-13.4594	-1.2117	4.42e-07
YNL283C	chr14	105152	106770	-15.0532	1.96092	1.37e-11
YNL282W	chr14	107685	108272	-14.4166	0.0586765	0.884445
YNL281W	chr14	108435	109088	-12.075	-0.63669	0.0022014
YNL280C	chr14	109011	110484	-11.3036	-0.617561	0.00246042
YNL279W	chr14	110915	112900	-13.1771	2.79905	8.25e-35
YNL278W	chr14	113269	116451	-15.6717	0.926262	0.0035224
YNL277W-A	chr14	116677	116865	-19.7971	4.26561	4.56e-05
YNL277W	chr14	117046	118898	-13.9456	2.16693	1.21e-18
YNL276C	chr14	118382	118920	-15.0237	1.70552	3.46e-10
YNL275W	chr14	119225	121080	-14.1137	0.0564884	0.809045
YNL274C	chr14	121037	122222	-15.2614	2.74269	1.31e-18
YNL273W	chr14	122881	126597	-13.2987	0.606882	0.00652949
YNL272C	chr14	126693	129180	-14.656	0.187312	0.476904
YNL271C	chr14	129379	135643	-11.5638	0.240116	0.258385
YNL270C	chr14	135939	137660	-14.7382	2.14414	8.83e-16
YNL269W	chr14	137698	138093	-17.7932	4.26533	2.07e-14
YNL268W	chr14	138500	140599	-12.2421	-0.361593	0.0717362
YNL267W	chr14	140810	144210	-13.5644	-0.121846	0.610442
YNL265C	chr14	144063	145343	-16.1457	2.14919	1.51e-09
YNL266W	chr14	144244	144663	-17.3805	1.91985	6.95e-05
YNL264C	chr14	145424	146654	-15.8285	0.743363	0.0231348
YNL263C	chr14	146792	147984	-13.1872	0.39381	0.0770709
YNL262W	chr14	148242	155029	-12.0734	1.24896	8.44e-10
YNL261W	chr14	154904	156804	-13.2851	1.3367	9.79e-10
YNL260C	chr14	156524	157454	-14.5906	0.297228	0.270651
YNL259C	chr14	157577	157899	-15.0746	-0.690606	0.0181189
YNL258C	chr14	158015	160372	-13.9565	0.581037	0.0230751
YNL257C	chr14	160580	164421	-12.5343	1.42545	8.9e-12
YNL256W	chr14	164536	167155	-11.7503	0.0586352	0.781733
YNL255C	chr14	167069	167803	-11.3689	-2.06138	3.51e-21
YNL254C	chr14	167969	169321	-13.7216	1.72624	1.43e-12
YNL253W	chr14	170005	171417	-14.1434	0.959396	4.34e-05
YNL252C	chr14	171324	172296	-15.1165	0.367939	0.188487
YNL251C	chr14	172532	174572	-14.5264	2.23301	1.23e-16
YNL250W	chr14	175420	179347	-14.0681	1.77689	9.24e-14
YNL249C	chr14	178868	181119	-13.8323	1.37841	6.19e-09
YNL248C	chr14	181165	182647	-13.4596	-0.905495	0.000107796
YNL247W	chr14	182857	185289	-12.122	-0.521844	0.0119677
YNL246W	chr14	185434	186627	-13.6426	-0.237399	0.286623
YNL245C	chr14	185745	186897	-13.7057	-0.128645	0.575637
YNL244C	chr14	187048	187520	-14.1181	-1.70369	3.92e-12
YNL243W	chr14	188000	191017	-11.8176	0.974782	5.94e-06
YNL242W	chr14	191323	196297	-12.1375	2.05334	1.63e-24
YNL241C	chr14	196246	198017	-11.4969	1.82402	5.42e-17
YNL240C	chr14	198411	200153	-12.165	-0.331524	0.100972
YNL239W	chr14	200463	202027	-13.7626	1.44046	5.16e-09
YNL238W	chr14	202167	204989	-12.2157	-0.517591	0.0101719
YNL237W	chr14	205187	206566	-14.8189	2.57161	3.93e-20
YNL236W	chr14	206929	209853	-13.8761	2.94009	1.37e-31
YNL235C	chr14	209147	209953	-15.4294	2.3505	9.42e-15
YNL234W	chr14	210201	211586	-16.709	2.28127	7.36e-09
YNL233W	chr14	211878	214675	-14.7637	1.62599	7.36e-10
YNL232W	chr14	214896	215866	-12.6337	-1.12818	1.56e-07
YNL231C	chr14	215932	217305	-12.9789	0.303047	0.170226
YNL230C	chr14	217066	218745	-15.535	1.22681	4.99e-05
YNL229C	chr14	219008	220409	-14.9277	-0.398124	0.172376
YNL227C	chr14	220610	222430	-16.3175	0.519112	0.174836
YNL228W	chr14	220644	221420	-17.1588	0.504393	0.245682
YNL226W	chr14	222238	222648	-18.7289	0.782329	0.286122
YNL225C	chr14	222723	224468	-15.5102	0.467638	0.146473
YNL224C	chr14	224695	227174	-13.8555	1.0605	3.35e-06
YNL223W	chr14	227382	228917	-14.2191	0.668522	0.00487328
YNL222W	chr14	229055	229752	-14.829	0.584802	0.0248618
YNL221C	chr14	230942	233762	-12.6009	0.10269	0.604046
YNL220W	chr14	234326	235808	-12.0219	-0.849586	0.000225275
YNL219C	chr14	234803	237779	-11.9622	-1.10903	1.25e-07
YNL218W	chr14	237992	240006	-13.6094	1.16796	4.87e-07
YNL217W	chr14	240301	241415	-11.9789	-0.632439	0.00155743
YNL216W	chr14	241609	244300	-13.2536	-0.316322	0.165828
YNL215W	chr14	244408	245473	-14.8311	-0.473488	0.0666294
YNL214W	chr14	245594	246476	-15.0664	1.47114	5.06e-08
YNL213C	chr14	246386	247206	-17.3044	1.64556	0.000243909
[truncated: 4,384 more rows]
